# Supplementary material for: Predicting the protein targets for athletic performance-enhancing substances
Source: J Cheminform. 2013 Jun 25;5:31. doi: 10.1186/1758-2946-5-31 (PMC3701582; doi:10.1186/1758-2946-5-31)
Supplement: Additional file 3 — Filtered and refined families. For each of the filtered families, we list all the compounds in the filtered family and the refined families that they are members of. [file 1758-2946-5-31-S3.zip]

Archive with 3,737 entries (3,736 files):
- Clustering/
- Clustering/CHEMBL1075021.clu
- Clustering/CHEMBL1075022.clu
- Clustering/CHEMBL1075024.clu
- Clustering/CHEMBL1075025.clu
- Clustering/CHEMBL1075028.clu
- Clustering/CHEMBL1075029.clu
- Clustering/CHEMBL1075036.clu
- Clustering/CHEMBL1075044.clu
- Clustering/CHEMBL1075045.clu
- Clustering/CHEMBL1075051.clu
- Clustering/CHEMBL1075062.clu
- Clustering/CHEMBL1075069.clu
- Clustering/CHEMBL1075079.clu
- Clustering/CHEMBL1075092.clu
- Clustering/CHEMBL1075100.clu
- Clustering/CHEMBL1075104.clu
- Clustering/CHEMBL1075108.clu
- Clustering/CHEMBL1075111.clu
- Clustering/CHEMBL1075121.clu
- Clustering/CHEMBL1075126.clu
- Clustering/CHEMBL1075128.clu
- Clustering/CHEMBL1075133.clu
- Clustering/CHEMBL1075134.clu
- Clustering/CHEMBL1075136.clu
- Clustering/CHEMBL1075140.clu
- Clustering/CHEMBL1075145.clu
- Clustering/CHEMBL1075146.clu
- Clustering/CHEMBL1075149.clu
- Clustering/CHEMBL1075162.clu
- Clustering/CHEMBL1075167.clu
- Clustering/CHEMBL1075188.clu
- Clustering/CHEMBL1075205.clu
- Clustering/CHEMBL1075207.clu
- Clustering/CHEMBL1075213.clu
- Clustering/CHEMBL1075214.clu
- Clustering/CHEMBL1075220.clu
- Clustering/CHEMBL1075244.clu
- Clustering/CHEMBL1075246.clu
- Clustering/CHEMBL1075257.clu
- Clustering/CHEMBL1075261.clu
- Clustering/CHEMBL1075263.clu
- Clustering/CHEMBL1075267.clu
- Clustering/CHEMBL1075269.clu
- Clustering/CHEMBL1075279.clu
- Clustering/CHEMBL1075284.clu
- Clustering/CHEMBL1075294.clu
- Clustering/CHEMBL1075298.clu
- Clustering/CHEMBL1075299.clu
- Clustering/CHEMBL1075302.clu
- Clustering/CHEMBL1075307.clu
- Clustering/CHEMBL1075311.clu
- Clustering/CHEMBL1075315.clu
- Clustering/CHEMBL1075317.clu
- Clustering/CHEMBL1075319.clu
- Clustering/CHEMBL1075322.clu
- Clustering/CHEMBL1075362.clu
- Clustering/CHEMBL1075381.clu
- Clustering/CHEMBL1075382.clu
- Clustering/CHEMBL1075384.clu
- Clustering/CHEMBL1075385.clu
- Clustering/CHEMBL1075386.clu
- Clustering/CHEMBL1075387.clu
- Clustering/CHEMBL1075388.clu
- Clustering/CHEMBL1075389.clu
- Clustering/CHEMBL1075390.clu
- Clustering/CHEMBL1075391.clu
- Clustering/CHEMBL1075392.clu
- Clustering/CHEMBL1075393.clu
- Clustering/CHEMBL1075394.clu
- Clustering/CHEMBL1075396.clu
- Clustering/CHEMBL1075397.clu
- Clustering/CHEMBL1075398.clu
- Clustering/CHEMBL1075399.clu
- Clustering/CHEMBL1075400.clu
- Clustering/CHEMBL1075401.clu
- Clustering/CHEMBL1075402.clu
- Clustering/CHEMBL1075403.clu
- Clustering/CHEMBL1075404.clu
- Clustering/CHEMBL1075405.clu
- Clustering/CHEMBL1075406.clu
- Clustering/CHEMBL1075408.clu
- Clustering/CHEMBL1075409.clu
- Clustering/CHEMBL1075410.clu
- Clustering/CHEMBL1075411.clu
- Clustering/CHEMBL1075412.clu
- Clustering/CHEMBL1075414.clu
- Clustering/CHEMBL1075418.clu
- Clustering/CHEMBL1075421.clu
- Clustering/CHEMBL1075422.clu
- Clustering/CHEMBL1075423.clu
- Clustering/CHEMBL1075424.clu
- Clustering/CHEMBL1075427.clu
- Clustering/CHEMBL1075428.clu
- Clustering/CHEMBL1075429.clu
- Clustering/CHEMBL1075431.clu
- Clustering/CHEMBL1075432.clu
- Clustering/CHEMBL1075433.clu
- Clustering/CHEMBL1075435.clu
- Clustering/CHEMBL1075436.clu
- Clustering/CHEMBL1075437.clu
- Clustering/CHEMBL1075438.clu
- Clustering/CHEMBL1075441.clu
- Clustering/CHEMBL1075442.clu
- Clustering/CHEMBL1075443.clu
- Clustering/CHEMBL1075444.clu
- Clustering/CHEMBL1075445.clu
- Clustering/CHEMBL1075446.clu
- Clustering/CHEMBL1075447.clu
- Clustering/CHEMBL1075448.clu
- Clustering/CHEMBL1075452.clu
- Clustering/CHEMBL1075453.clu
- Clustering/CHEMBL1075455.clu
- Clustering/CHEMBL1075456.clu
- Clustering/CHEMBL1075458.clu
- Clustering/CHEMBL1075462.clu
- Clustering/CHEMBL1075463.clu
- Clustering/CHEMBL1075464.clu
- Clustering/CHEMBL1075465.clu
- Clustering/CHEMBL1075466.clu
- Clustering/CHEMBL1075468.clu
- Clustering/CHEMBL1075469.clu
- Clustering/CHEMBL1075470.clu
- Clustering/CHEMBL1075472.clu
- Clustering/CHEMBL1075474.clu
- Clustering/CHEMBL1075476.clu
- Clustering/CHEMBL1075477.clu
- Clustering/CHEMBL1075478.clu
- Clustering/CHEMBL1075481.clu
- Clustering/CHEMBL1075483.clu
- Clustering/CHEMBL1075485.clu
- Clustering/CHEMBL1075486.clu
- Clustering/CHEMBL1075487.clu
- Clustering/CHEMBL1075488.clu
- Clustering/CHEMBL1075490.clu
- Clustering/CHEMBL1075493.clu
- Clustering/CHEMBL1075495.clu
- Clustering/CHEMBL1075498.clu
- Clustering/CHEMBL1075499.clu
- Clustering/CHEMBL1075501.clu
- Clustering/CHEMBL1075503.clu
- Clustering/CHEMBL1075504.clu
- Clustering/CHEMBL1075509.clu
- Clustering/CHEMBL1075510.clu
- Clustering/CHEMBL1075511.clu
- Clustering/CHEMBL1075512.clu
- Clustering/CHEMBL1075513.clu
- Clustering/CHEMBL1075516.clu
- Clustering/CHEMBL1075518.clu
- Clustering/CHEMBL1075519.clu
- Clustering/CHEMBL1075522.clu
- Clustering/CHEMBL1075523.clu
- Clustering/CHEMBL1075525.clu
- Clustering/CHEMBL1075526.clu
- Clustering/CHEMBL1075527.clu
- Clustering/CHEMBL1075528.clu
- Clustering/CHEMBL1075530.clu
- Clustering/CHEMBL1075533.clu
- Clustering/CHEMBL1075534.clu
- Clustering/CHEMBL1075536.clu
- Clustering/CHEMBL1075538.clu
- Clustering/CHEMBL1075539.clu
- Clustering/CHEMBL1075540.clu
- Clustering/CHEMBL1075541.clu
- Clustering/CHEMBL1075544.clu
- Clustering/CHEMBL1075547.clu
- Clustering/CHEMBL1075548.clu
- Clustering/CHEMBL1075551.clu
- Clustering/CHEMBL1075553.clu
- Clustering/CHEMBL1075554.clu
- Clustering/CHEMBL1075555.clu
- Clustering/CHEMBL1075556.clu
- Clustering/CHEMBL1075560.clu
- Clustering/CHEMBL1075561.clu
- Clustering/CHEMBL1075563.clu
- Clustering/CHEMBL1075564.clu
- Clustering/CHEMBL1075566.clu
- Clustering/CHEMBL1075569.clu
- Clustering/CHEMBL1075570.clu
- Clustering/CHEMBL1075571.clu
- Clustering/CHEMBL1075572.clu
- Clustering/CHEMBL1075573.clu
- Clustering/CHEMBL1075574.clu
- Clustering/CHEMBL1075575.clu
- Clustering/CHEMBL1075576.clu
- Clustering/CHEMBL1075578.clu
- Clustering/CHEMBL1075579.clu
- Clustering/CHEMBL1075580.clu
- Clustering/CHEMBL1075581.clu
- Clustering/CHEMBL1075582.clu
- Clustering/CHEMBL1075584.clu
- Clustering/CHEMBL1075585.clu
- Clustering/CHEMBL1075586.clu
- Clustering/CHEMBL1075590.clu
- Clustering/CHEMBL1075592.clu
- Clustering/CHEMBL1075593.clu
- Clustering/CHEMBL1075595.clu
- Clustering/CHEMBL1075597.clu
- Clustering/CHEMBL1075598.clu
- Clustering/CHEMBL1075599.clu
- Clustering/CHEMBL1075600.clu
- Clustering/CHEMBL1075601.clu
- Clustering/CHEMBL1075602.clu
- Clustering/CHEMBL1075603.clu
- Clustering/CHEMBL1075604.clu
- Clustering/CHEMBL1075605.clu
- Clustering/CHEMBL1075606.clu
- Clustering/CHEMBL1075607.clu
- Clustering/CHEMBL1075608.clu
- Clustering/CHEMBL1075610.clu
- Clustering/CHEMBL1075612.clu
- Clustering/CHEMBL1163105.clu
- Clustering/CHEMBL1163109.clu
- Clustering/CHEMBL1163111.clu
- Clustering/CHEMBL1163113.clu
- Clustering/CHEMBL1163116.clu
- Clustering/CHEMBL1163122.clu
- Clustering/CHEMBL1169593.clu
- Clustering/CHEMBL1169595.clu
- Clustering/CHEMBL1250357.clu
- Clustering/CHEMBL1250368.clu
- Clustering/CHEMBL1250375.clu
- Clustering/CHEMBL1250378.clu
- Clustering/CHEMBL1250401.clu
- Clustering/CHEMBL1250403.clu
- Clustering/CHEMBL1250417.clu
- Clustering/CHEMBL1255126.clu
- Clustering/CHEMBL1255132.clu
- Clustering/CHEMBL1255138.clu
- Clustering/CHEMBL1255149.clu
- Clustering/CHEMBL1255150.clu
- Clustering/CHEMBL1255165.clu
- Clustering/CHEMBL1275209.clu
- Clustering/CHEMBL1275214.clu
- Clustering/CHEMBL1275217.clu
- Clustering/CHEMBL1275223.clu
- Clustering/CHEMBL1287628.clu
- Clustering/CHEMBL1293198.clu
- Clustering/CHEMBL1293200.clu
- Clustering/CHEMBL1293201.clu
- Clustering/CHEMBL1293202.clu
- Clustering/CHEMBL1293222.clu
- Clustering/CHEMBL1293225.clu
- Clustering/CHEMBL1293228.clu
- Clustering/CHEMBL1293229.clu
- Clustering/CHEMBL1293230.clu
- Clustering/CHEMBL1293236.clu
- Clustering/CHEMBL1293237.clu
- Clustering/CHEMBL1293239.clu
- Clustering/CHEMBL1293240.clu
- Clustering/CHEMBL1293243.clu
- Clustering/CHEMBL1293244.clu
- Clustering/CHEMBL1293245.clu
- Clustering/CHEMBL1293246.clu
- Clustering/CHEMBL1293247.clu
- Clustering/CHEMBL1293249.clu
- Clustering/CHEMBL1293251.clu
- Clustering/CHEMBL1293253.clu
- Clustering/CHEMBL1293256.clu
- Clustering/CHEMBL1293257.clu
- Clustering/CHEMBL1293259.clu
- Clustering/CHEMBL1293260.clu
- Clustering/CHEMBL1293263.clu
- Clustering/CHEMBL1293264.clu
- Clustering/CHEMBL1293265.clu
- Clustering/CHEMBL1293266.clu
- Clustering/CHEMBL1293267.clu
- Clustering/CHEMBL1293269.clu
- Clustering/CHEMBL1293271.clu
- Clustering/CHEMBL1293274.clu
- Clustering/CHEMBL1293275.clu
- Clustering/CHEMBL1293276.clu
- Clustering/CHEMBL1293278.clu
- Clustering/CHEMBL1293279.clu
- Clustering/CHEMBL1293281.clu
- Clustering/CHEMBL1293282.clu
- Clustering/CHEMBL1293285.clu
- Clustering/CHEMBL1293286.clu
- Clustering/CHEMBL1293287.clu
- Clustering/CHEMBL1293289.clu
- Clustering/CHEMBL1293290.clu
- Clustering/CHEMBL1293291.clu
- Clustering/CHEMBL1293293.clu
- Clustering/CHEMBL1293296.clu
- Clustering/CHEMBL1293297.clu
- Clustering/CHEMBL1293298.clu
- Clustering/CHEMBL1293300.clu
- Clustering/CHEMBL1293301.clu
- Clustering/CHEMBL1293302.clu
- Clustering/CHEMBL1293304.clu
- Clustering/CHEMBL1293306.clu
- Clustering/CHEMBL1293307.clu
- Clustering/CHEMBL1293308.clu
- Clustering/CHEMBL1293309.clu
- Clustering/CHEMBL1293310.clu
- Clustering/CHEMBL1293311.clu
- Clustering/CHEMBL1293312.clu
- Clustering/CHEMBL1293313.clu
- Clustering/CHEMBL1293314.clu
- Clustering/CHEMBL1293316.clu
[truncated: 3,437 more entries]
