# Supplementary material for: Predicting the protein targets for athletic performance-enhancing substances
Source: J Cheminform. 2013 Jun 25;5:31. doi: 10.1186/1758-2946-5-31 (PMC3701582; doi:10.1186/1758-2946-5-31)
Supplement: Additional file 3 — Filtered and refined families. For each of the filtered families, we list all the compounds in the filtered family and the refined families that they are members of. [file 1758-2946-5-31-S3.zip › Clustering/CHEMBL1075021.clu]

CHEMBL36506	0
CHEMBL565572	1
CHEMBL565765	1
CHEMBL565743	1
CHEMBL567804	1
CHEMBL568020	1
CHEMBL568021	1
CHEMBL565971	1
CHEMBL568019	1
CHEMBL571959	1
CHEMBL565741	1
CHEMBL565776	1
CHEMBL568222	1
CHEMBL577478	1
CHEMBL577909	1
CHEMBL578138	1
CHEMBL578362	1
CHEMBL577238	1
CHEMBL577041	1
CHEMBL577053	1
CHEMBL578336	1
CHEMBL576228	1
CHEMBL577922	1
CHEMBL578992	1
CHEMBL578149	1
CHEMBL584265	1
CHEMBL583870	1
CHEMBL583438	1
CHEMBL583440	1
CHEMBL578120	1
CHEMBL578991	1
CHEMBL583049	1
CHEMBL578361	1
CHEMBL571734	1
CHEMBL565750	1
