# Supplementary material for: Predicting the protein targets for athletic performance-enhancing substances
Source: J Cheminform. 2013 Jun 25;5:31. doi: 10.1186/1758-2946-5-31 (PMC3701582; doi:10.1186/1758-2946-5-31)
Supplement: Additional file 3 — Filtered and refined families. For each of the filtered families, we list all the compounds in the filtered family and the refined families that they are members of. [file 1758-2946-5-31-S3.zip › Clustering/CHEMBL1075024.clu]

CHEMBL175157	3
CHEMBL235273	1
CHEMBL235272	1
CHEMBL237638	1
CHEMBL237639	1
CHEMBL237835	2
CHEMBL237447	0
CHEMBL237449	4
CHEMBL237450	4
CHEMBL237836	2
CHEMBL237837	2
CHEMBL242277	3
CHEMBL242242	3
CHEMBL245045	4
CHEMBL244804	1
CHEMBL244805	1
CHEMBL244962	3
CHEMBL393500	4
CHEMBL390894	1
CHEMBL390895	3
CHEMBL390218	3
CHEMBL390211	3
CHEMBL393298	2
CHEMBL441138	2
CHEMBL392732	1
CHEMBL242241	1
CHEMBL246581	2
CHEMBL393299	2
