# Supplementary material for: Predicting the protein targets for athletic performance-enhancing substances
Source: J Cheminform. 2013 Jun 25;5:31. doi: 10.1186/1758-2946-5-31 (PMC3701582; doi:10.1186/1758-2946-5-31)
Supplement: Additional file 3 — Filtered and refined families. For each of the filtered families, we list all the compounds in the filtered family and the refined families that they are members of. [file 1758-2946-5-31-S3.zip › Clustering/CHEMBL1075025.clu]

CHEMBL255828	2
CHEMBL256483	3
CHEMBL256476	1
CHEMBL256033	2
CHEMBL256017	1
CHEMBL256222	1
CHEMBL256223	1
CHEMBL257948	1
CHEMBL270170	1
CHEMBL271282	3
CHEMBL269960	1
CHEMBL272703	1
CHEMBL272696	3
CHEMBL271291	1
CHEMBL271482	1
CHEMBL271293	2
CHEMBL272054	1
CHEMBL272377	1
CHEMBL272547	1
CHEMBL271845	1
CHEMBL272162	1
CHEMBL272163	1
CHEMBL272914	1
CHEMBL403226	1
CHEMBL404337	2
CHEMBL401577	1
CHEMBL404126	1
CHEMBL404127	1
CHEMBL428250	1
CHEMBL272913	3
