# Supplementary material for: Predicting the protein targets for athletic performance-enhancing substances
Source: J Cheminform. 2013 Jun 25;5:31. doi: 10.1186/1758-2946-5-31 (PMC3701582; doi:10.1186/1758-2946-5-31)
Supplement: Additional file 3 — Filtered and refined families. For each of the filtered families, we list all the compounds in the filtered family and the refined families that they are members of. [file 1758-2946-5-31-S3.zip › Clustering/CHEMBL1075028.clu]

CHEMBL7146	1
CHEMBL6633	0
CHEMBL20	2
CHEMBL6853	1
CHEMBL6784	4
CHEMBL6919	4
CHEMBL21	1
CHEMBL6724	1
CHEMBL7087	4
CHEMBL7092	1
CHEMBL6753	0
CHEMBL6705	1
CHEMBL418	1
CHEMBL419	4
CHEMBL574	4
CHEMBL21485	0
CHEMBL865	0
CHEMBL68253	0
CHEMBL73962	3
CHEMBL77517	0
CHEMBL26	0
CHEMBL750	0
CHEMBL218490	5
CHEMBL220491	5
CHEMBL220492	0
CHEMBL265674	3
CHEMBL266240	1
CHEMBL19	2
CHEMBL18	0
CHEMBL268177	1
CHEMBL266026	1
CHEMBL268439	3
CHEMBL118	0
CHEMBL310671	0
CHEMBL328560	0
CHEMBL355001	0
CHEMBL364571	0
CHEMBL414	0
CHEMBL451332	4
CHEMBL1161632	0
CHEMBL17	1
CHEMBL1233550	0
CHEMBL1231461	0
CHEMBL176495	1
