# Supplementary material for: Predicting the protein targets for athletic performance-enhancing substances
Source: J Cheminform. 2013 Jun 25;5:31. doi: 10.1186/1758-2946-5-31 (PMC3701582; doi:10.1186/1758-2946-5-31)
Supplement: Additional file 3 — Filtered and refined families. For each of the filtered families, we list all the compounds in the filtered family and the refined families that they are members of. [file 1758-2946-5-31-S3.zip › Clustering/CHEMBL1075029.clu]

CHEMBL68738	1
CHEMBL251997	1
CHEMBL252198	1
CHEMBL254064	1
CHEMBL254693	1
CHEMBL254896	1
CHEMBL392149	1
CHEMBL399514	1
CHEMBL400189	1
CHEMBL400190	1
CHEMBL400782	1
CHEMBL284969	1
CHEMBL251798	1
CHEMBL251799	1
CHEMBL254270	1
CHEMBL254271	1
CHEMBL254065	1
CHEMBL254063	1
CHEMBL254482	1
CHEMBL254483	1
CHEMBL254691	1
CHEMBL254692	1
CHEMBL254897	1
CHEMBL254898	1
CHEMBL398543	1
CHEMBL398544	1
CHEMBL400330	1
CHEMBL400331	1
CHEMBL399306	1
CHEMBL427718	1
CHEMBL254481	1
CHEMBL429667	1
