# Supplementary material for: Predicting the protein targets for athletic performance-enhancing substances
Source: J Cheminform. 2013 Jun 25;5:31. doi: 10.1186/1758-2946-5-31 (PMC3701582; doi:10.1186/1758-2946-5-31)
Supplement: Additional file 3 — Filtered and refined families. For each of the filtered families, we list all the compounds in the filtered family and the refined families that they are members of. [file 1758-2946-5-31-S3.zip › Clustering/CHEMBL1075036.clu]

CHEMBL255234	1
CHEMBL255241	1
CHEMBL255008	1
CHEMBL255435	1
CHEMBL256351	1
CHEMBL255894	1
CHEMBL256080	1
CHEMBL256128	1
CHEMBL256309	1
CHEMBL257397	1
CHEMBL257780	1
CHEMBL258034	1
CHEMBL257608	1
CHEMBL257574	1
CHEMBL258440	1
CHEMBL371502	0
CHEMBL404041	1
CHEMBL402821	1
CHEMBL404731	1
CHEMBL402040	1
CHEMBL403142	1
CHEMBL427902	1
CHEMBL444374	1
CHEMBL256079	1
CHEMBL256545	1
CHEMBL256541	1
CHEMBL403496	1
CHEMBL403164	1
CHEMBL402834	1
