# Supplementary material for: Predicting the protein targets for athletic performance-enhancing substances
Source: J Cheminform. 2013 Jun 25;5:31. doi: 10.1186/1758-2946-5-31 (PMC3701582; doi:10.1186/1758-2946-5-31)
Supplement: Additional file 3 — Filtered and refined families. For each of the filtered families, we list all the compounds in the filtered family and the refined families that they are members of. [file 1758-2946-5-31-S3.zip › Clustering/CHEMBL1075044.clu]

CHEMBL849	0
CHEMBL259268	1
CHEMBL260368	1
CHEMBL260652	2
CHEMBL259937	0
CHEMBL261420	1
CHEMBL259629	0
CHEMBL260087	1
CHEMBL260915	1
CHEMBL260771	1
CHEMBL260770	1
CHEMBL261638	1
CHEMBL261637	1
CHEMBL261348	1
CHEMBL403703	1
CHEMBL407894	1
CHEMBL259630	2
CHEMBL261109	1
CHEMBL265448	1
