# Supplementary material for: Predicting the protein targets for athletic performance-enhancing substances
Source: J Cheminform. 2013 Jun 25;5:31. doi: 10.1186/1758-2946-5-31 (PMC3701582; doi:10.1186/1758-2946-5-31)
Supplement: Additional file 3 — Filtered and refined families. For each of the filtered families, we list all the compounds in the filtered family and the refined families that they are members of. [file 1758-2946-5-31-S3.zip › Clustering/CHEMBL1075045.clu]

CHEMBL51537	0
CHEMBL56190	1
CHEMBL161604	0
CHEMBL291324	0
CHEMBL344471	1
CHEMBL566065	0
CHEMBL568630	0
CHEMBL567987	0
CHEMBL577755	2
CHEMBL571066	1
CHEMBL576455	0
CHEMBL578135	2
CHEMBL577547	2
