# Supplementary material for: Predicting the protein targets for athletic performance-enhancing substances
Source: J Cheminform. 2013 Jun 25;5:31. doi: 10.1186/1758-2946-5-31 (PMC3701582; doi:10.1186/1758-2946-5-31)
Supplement: Additional file 3 — Filtered and refined families. For each of the filtered families, we list all the compounds in the filtered family and the refined families that they are members of. [file 1758-2946-5-31-S3.zip › Clustering/CHEMBL1075051.clu]

CHEMBL426	0
CHEMBL116028	1
CHEMBL455	0
CHEMBL1201259	0
CHEMBL574661	1
CHEMBL582969	1
CHEMBL584171	1
CHEMBL1092683	2
CHEMBL1093994	2
CHEMBL1090563	2
CHEMBL1090933	4
CHEMBL1090603	4
CHEMBL1090604	4
CHEMBL1091603	2
CHEMBL1089229	2
CHEMBL1089230	2
CHEMBL1091254	0
CHEMBL1093199	4
CHEMBL1093491	2
CHEMBL1093818	2
CHEMBL1091243	0
CHEMBL1091244	2
CHEMBL1093230	2
CHEMBL1093215	4
CHEMBL1093884	4
CHEMBL1093475	3
CHEMBL1093477	2
CHEMBL1093519	2
CHEMBL1092682	2
CHEMBL1092451	2
CHEMBL1090602	4
CHEMBL1093243	2
CHEMBL1093993	2
CHEMBL1093321	2
CHEMBL1093476	3
CHEMBL1090897	2
CHEMBL1091251	4
CHEMBL1091255	2
CHEMBL1093024	4
CHEMBL1092690	4
CHEMBL1092094	2
CHEMBL1090572	4
CHEMBL1090896	2
CHEMBL1093244	2
