# Supplementary material for: Predicting the protein targets for athletic performance-enhancing substances
Source: J Cheminform. 2013 Jun 25;5:31. doi: 10.1186/1758-2946-5-31 (PMC3701582; doi:10.1186/1758-2946-5-31)
Supplement: Additional file 3 — Filtered and refined families. For each of the filtered families, we list all the compounds in the filtered family and the refined families that they are members of. [file 1758-2946-5-31-S3.zip › Clustering/CHEMBL1075062.clu]

CHEMBL31634	1
CHEMBL52609	1
CHEMBL258513	2
CHEMBL788	1
CHEMBL318153	1
CHEMBL1129	1
CHEMBL405761	0
CHEMBL406254	2
CHEMBL1540	2
CHEMBL221982	1
CHEMBL261850	1
CHEMBL441732	2
CHEMBL408518	1
