# Supplementary material for: Predicting the protein targets for athletic performance-enhancing substances
Source: J Cheminform. 2013 Jun 25;5:31. doi: 10.1186/1758-2946-5-31 (PMC3701582; doi:10.1186/1758-2946-5-31)
Supplement: Additional file 3 — Filtered and refined families. For each of the filtered families, we list all the compounds in the filtered family and the refined families that they are members of. [file 1758-2946-5-31-S3.zip › Clustering/CHEMBL1075069.clu]

CHEMBL61824	0
CHEMBL142304	0
CHEMBL221047	4
CHEMBL227725	0
CHEMBL227298	0
CHEMBL228132	0
CHEMBL259457	1
CHEMBL259324	1
CHEMBL260450	1
CHEMBL260149	1
CHEMBL265209	3
CHEMBL265453	1
CHEMBL376503	2
CHEMBL405170	1
CHEMBL408917	0
CHEMBL430233	1
CHEMBL440410	1
CHEMBL428637	1
CHEMBL410106	1
CHEMBL265502	4
CHEMBL220275	2
CHEMBL227988	0
CHEMBL228549	0
CHEMBL260211	3
CHEMBL262099	1
CHEMBL279164	1
CHEMBL390383	0
CHEMBL441718	0
