# Supplementary material for: Predicting the protein targets for athletic performance-enhancing substances
Source: J Cheminform. 2013 Jun 25;5:31. doi: 10.1186/1758-2946-5-31 (PMC3701582; doi:10.1186/1758-2946-5-31)
Supplement: Additional file 3 — Filtered and refined families. For each of the filtered families, we list all the compounds in the filtered family and the refined families that they are members of. [file 1758-2946-5-31-S3.zip › Clustering/CHEMBL1075079.clu]

CHEMBL218090	0
CHEMBL219268	1
CHEMBL219322	1
CHEMBL218058	0
CHEMBL219582	1
CHEMBL218737	1
CHEMBL220530	1
CHEMBL220531	1
CHEMBL220764	0
CHEMBL220494	0
CHEMBL221182	0
CHEMBL221705	0
CHEMBL221706	0
CHEMBL221848	0
CHEMBL373750	0
CHEMBL376005	0
CHEMBL383877	0
CHEMBL451558	0
