# Supplementary material for: Predicting the protein targets for athletic performance-enhancing substances
Source: J Cheminform. 2013 Jun 25;5:31. doi: 10.1186/1758-2946-5-31 (PMC3701582; doi:10.1186/1758-2946-5-31)
Supplement: Additional file 3 — Filtered and refined families. For each of the filtered families, we list all the compounds in the filtered family and the refined families that they are members of. [file 1758-2946-5-31-S3.zip › Clustering/CHEMBL1075092.clu]

CHEMBL47244	2
CHEMBL193	0
CHEMBL464651	0
CHEMBL478523	2
CHEMBL514432	2
CHEMBL1092618	1
CHEMBL1092619	1
CHEMBL1093582	1
CHEMBL1093847	1
CHEMBL1093848	1
