# Supplementary material for: Predicting the protein targets for athletic performance-enhancing substances
Source: J Cheminform. 2013 Jun 25;5:31. doi: 10.1186/1758-2946-5-31 (PMC3701582; doi:10.1186/1758-2946-5-31)
Supplement: Additional file 3 — Filtered and refined families. For each of the filtered families, we list all the compounds in the filtered family and the refined families that they are members of. [file 1758-2946-5-31-S3.zip › Clustering/CHEMBL1075100.clu]

CHEMBL454849	1
CHEMBL508534	1
CHEMBL1086764	1
CHEMBL1088462	1
CHEMBL448350	1
CHEMBL1098413	1
CHEMBL1099089	1
CHEMBL1096407	1
CHEMBL1096406	2
CHEMBL1097045	2
CHEMBL1095422	1
CHEMBL1096408	1
