# Supplementary material for: Predicting the protein targets for athletic performance-enhancing substances
Source: J Cheminform. 2013 Jun 25;5:31. doi: 10.1186/1758-2946-5-31 (PMC3701582; doi:10.1186/1758-2946-5-31)
Supplement: Additional file 3 — Filtered and refined families. For each of the filtered families, we list all the compounds in the filtered family and the refined families that they are members of. [file 1758-2946-5-31-S3.zip › Clustering/CHEMBL1075104.clu]

CHEMBL66004	0
CHEMBL1081678	0
CHEMBL1078665	0
CHEMBL1631892	0
CHEMBL188268	0
CHEMBL189231	0
CHEMBL237347	0
CHEMBL269883	4
CHEMBL270054	3
CHEMBL272028	3
CHEMBL270544	3
CHEMBL273564	0
CHEMBL373751	0
CHEMBL405042	4
CHEMBL409892	3
CHEMBL450071	1
CHEMBL456252	2
CHEMBL458865	1
CHEMBL458415	2
CHEMBL463931	2
CHEMBL477069	1
CHEMBL476259	1
CHEMBL519881	0
CHEMBL271843	3
CHEMBL269827	3
CHEMBL271595	4
CHEMBL458438	1
CHEMBL514261	1
