# Supplementary material for: Predicting the protein targets for athletic performance-enhancing substances
Source: J Cheminform. 2013 Jun 25;5:31. doi: 10.1186/1758-2946-5-31 (PMC3701582; doi:10.1186/1758-2946-5-31)
Supplement: Additional file 3 — Filtered and refined families. For each of the filtered families, we list all the compounds in the filtered family and the refined families that they are members of. [file 1758-2946-5-31-S3.zip › Clustering/CHEMBL1075108.clu]

CHEMBL1092257	1
CHEMBL1089211	1
CHEMBL1089213	1
CHEMBL1089847	1
CHEMBL1089516	1
CHEMBL1092336	1
CHEMBL1088879	1
CHEMBL1088881	1
CHEMBL1090196	1
CHEMBL1093303	1
CHEMBL1089178	1
CHEMBL1092325	1
CHEMBL1092327	1
CHEMBL1091211	1
CHEMBL1091212	1
CHEMBL1091213	1
CHEMBL1088917	0
CHEMBL1092640	1
CHEMBL1088923	1
CHEMBL1092255	1
CHEMBL1090195	1
CHEMBL1089193	1
CHEMBL1089212	1
CHEMBL1088918	1
CHEMBL1092317	1
CHEMBL1088922	1
CHEMBL1091718	1
CHEMBL1090182	1
CHEMBL1092337	1
CHEMBL1092661	1
CHEMBL1090183	1
CHEMBL1092338	1
CHEMBL1092256	1
