# Supplementary material for: Predicting the protein targets for athletic performance-enhancing substances
Source: J Cheminform. 2013 Jun 25;5:31. doi: 10.1186/1758-2946-5-31 (PMC3701582; doi:10.1186/1758-2946-5-31)
Supplement: Additional file 3 — Filtered and refined families. For each of the filtered families, we list all the compounds in the filtered family and the refined families that they are members of. [file 1758-2946-5-31-S3.zip › Clustering/CHEMBL1075111.clu]

CHEMBL1091720	2
CHEMBL1079517	2
CHEMBL1095423	1
CHEMBL1672354	0
CHEMBL1094727	1
CHEMBL1094728	1
CHEMBL1094772	1
CHEMBL1096546	1
CHEMBL1096548	1
CHEMBL1096531	1
CHEMBL1096819	1
CHEMBL1098433	1
CHEMBL1099135	1
CHEMBL1099122	1
CHEMBL1099123	1
CHEMBL1098535	1
CHEMBL1098186	1
CHEMBL1095424	1
CHEMBL1095528	1
CHEMBL1095530	1
CHEMBL1098513	1
CHEMBL1098514	1
CHEMBL1098837	1
CHEMBL1098838	1
CHEMBL1097551	1
CHEMBL1095741	1
CHEMBL1095529	1
CHEMBL1096193	1
CHEMBL1098185	1
CHEMBL1097471	1
CHEMBL1094771	1
CHEMBL1096532	1
CHEMBL1098836	1
CHEMBL1098188	1
CHEMBL1096547	1
CHEMBL1098097	1
CHEMBL1098098	1
