# Supplementary material for: Predicting the protein targets for athletic performance-enhancing substances
Source: J Cheminform. 2013 Jun 25;5:31. doi: 10.1186/1758-2946-5-31 (PMC3701582; doi:10.1186/1758-2946-5-31)
Supplement: Additional file 3 — Filtered and refined families. For each of the filtered families, we list all the compounds in the filtered family and the refined families that they are members of. [file 1758-2946-5-31-S3.zip › Clustering/CHEMBL1075121.clu]

CHEMBL1093605	1
CHEMBL50588	0
CHEMBL1092816	1
CHEMBL1092115	1
CHEMBL1092112	2
CHEMBL1092114	2
CHEMBL1092127	2
CHEMBL1092791	2
CHEMBL1093346	2
CHEMBL1093717	2
CHEMBL1092376	2
CHEMBL1092031	2
CHEMBL1092128	2
CHEMBL1092116	2
CHEMBL1089010	1
