# Supplementary material for: Predicting the protein targets for athletic performance-enhancing substances
Source: J Cheminform. 2013 Jun 25;5:31. doi: 10.1186/1758-2946-5-31 (PMC3701582; doi:10.1186/1758-2946-5-31)
Supplement: Additional file 3 — Filtered and refined families. For each of the filtered families, we list all the compounds in the filtered family and the refined families that they are members of. [file 1758-2946-5-31-S3.zip › Clustering/CHEMBL1075126.clu]

CHEMBL1091501	1
CHEMBL1085649	2
CHEMBL1086540	2
CHEMBL1083137	2
CHEMBL1085411	2
CHEMBL1085412	2
CHEMBL1083882	2
CHEMBL1082815	2
CHEMBL1084058	2
CHEMBL1086350	2
CHEMBL1093688	1
CHEMBL1083136	2
CHEMBL1088747	1
CHEMBL1088748	1
CHEMBL1088762	1
CHEMBL1091502	1
CHEMBL1091504	1
CHEMBL1091055	0
CHEMBL1091057	1
CHEMBL1090774	1
CHEMBL1090777	1
CHEMBL1093369	1
CHEMBL1090756	1
CHEMBL1092480	1
CHEMBL1092782	1
CHEMBL1083165	2
CHEMBL1089365	1
CHEMBL1089366	1
CHEMBL1083166	2
CHEMBL1085340	2
CHEMBL1086538	2
CHEMBL1084625	2
CHEMBL1084057	2
CHEMBL1085215	2
CHEMBL1086349	2
CHEMBL1085147	2
CHEMBL1094007	1
CHEMBL1093996	1
CHEMBL1091457	1
CHEMBL1085410	2
CHEMBL1085413	2
CHEMBL1089364	1
CHEMBL1092463	1
CHEMBL1093687	1
CHEMBL1354091	5
CHEMBL1357997	5
CHEMBL1356205	3
CHEMBL1358156	5
CHEMBL1323190	2
CHEMBL1371719	2
CHEMBL1368101	3
CHEMBL1370593	3
CHEMBL1315893	3
CHEMBL1318172	4
CHEMBL1317577	3
CHEMBL1315562	4
CHEMBL1329865	3
CHEMBL1319524	2
CHEMBL1373546	3
CHEMBL1396401	2
CHEMBL1398534	5
CHEMBL1402938	3
CHEMBL1410384	3
CHEMBL1435361	3
CHEMBL1433278	0
CHEMBL1438727	3
CHEMBL1472764	7
CHEMBL1472538	7
CHEMBL1481562	2
CHEMBL1475784	2
CHEMBL1473999	3
CHEMBL1475455	4
CHEMBL1475374	4
CHEMBL1521954	2
CHEMBL1515029	2
CHEMBL1553485	3
CHEMBL1557530	3
CHEMBL1552735	4
CHEMBL1565443	3
CHEMBL1589895	5
CHEMBL1603814	3
CHEMBL1600060	2
CHEMBL1592044	4
CHEMBL1601132	3
CHEMBL1083475	2
CHEMBL1085586	2
CHEMBL1082796	2
CHEMBL1083728	2
CHEMBL1084899	2
CHEMBL1084029	2
CHEMBL1082455	2
CHEMBL1082456	2
CHEMBL1082797	2
CHEMBL1085648	2
CHEMBL1082454	2
CHEMBL1086539	2
CHEMBL1092462	1
CHEMBL1089603	1
CHEMBL1090775	1
CHEMBL1089059	1
CHEMBL1092297	1
CHEMBL1091078	1
CHEMBL1086566	2
CHEMBL1093096	1
CHEMBL1094006	1
CHEMBL1093361	1
CHEMBL1086320	2
CHEMBL1085647	2
CHEMBL1085873	2
CHEMBL1085794	2
CHEMBL1086565	2
CHEMBL1090776	1
CHEMBL1091503	1
CHEMBL1090711	1
CHEMBL1082457	2
CHEMBL1355646	4
CHEMBL1357991	4
CHEMBL1324964	4
CHEMBL1360157	2
CHEMBL1395622	4
CHEMBL1436446	4
CHEMBL1435175	2
CHEMBL1473532	4
CHEMBL1474381	6
CHEMBL1525032	4
CHEMBL1524808	2
CHEMBL1513933	0
CHEMBL1551624	0
CHEMBL1553172	4
CHEMBL1592790	6
CHEMBL1594458	4
CHEMBL1592427	4
CHEMBL1591871	2
CHEMBL1592111	4
CHEMBL1596020	4
