# Supplementary material for: Predicting the protein targets for athletic performance-enhancing substances
Source: J Cheminform. 2013 Jun 25;5:31. doi: 10.1186/1758-2946-5-31 (PMC3701582; doi:10.1186/1758-2946-5-31)
Supplement: Additional file 3 — Filtered and refined families. For each of the filtered families, we list all the compounds in the filtered family and the refined families that they are members of. [file 1758-2946-5-31-S3.zip › Clustering/CHEMBL1075128.clu]

CHEMBL165	0
CHEMBL481409	0
CHEMBL1094498	1
CHEMBL1094496	1
CHEMBL1098117	1
CHEMBL1098118	0
CHEMBL1094828	1
CHEMBL1098116	0
CHEMBL1098446	1
CHEMBL1096784	1
CHEMBL1098663	0
CHEMBL1094497	0
