# Supplementary material for: Predicting the protein targets for athletic performance-enhancing substances
Source: J Cheminform. 2013 Jun 25;5:31. doi: 10.1186/1758-2946-5-31 (PMC3701582; doi:10.1186/1758-2946-5-31)
Supplement: Additional file 3 — Filtered and refined families. For each of the filtered families, we list all the compounds in the filtered family and the refined families that they are members of. [file 1758-2946-5-31-S3.zip › Clustering/CHEMBL1075133.clu]

CHEMBL1165499	2
CHEMBL1163566	2
CHEMBL1163565	2
CHEMBL60254	0
CHEMBL379300	0
CHEMBL1081678	0
CHEMBL1078665	0
CHEMBL1164265	2
CHEMBL1164181	2
CHEMBL1164180	2
CHEMBL1170139	3
CHEMBL1171523	3
CHEMBL1644616	0
CHEMBL456252	1
CHEMBL463931	1
