# Supplementary material for: Predicting the protein targets for athletic performance-enhancing substances
Source: J Cheminform. 2013 Jun 25;5:31. doi: 10.1186/1758-2946-5-31 (PMC3701582; doi:10.1186/1758-2946-5-31)
Supplement: Additional file 3 — Filtered and refined families. For each of the filtered families, we list all the compounds in the filtered family and the refined families that they are members of. [file 1758-2946-5-31-S3.zip › Clustering/CHEMBL1075134.clu]

CHEMBL1088971	1
CHEMBL1092041	1
CHEMBL1092043	1
CHEMBL586702	2
CHEMBL1092045	1
CHEMBL1092036	1
CHEMBL1089219	2
CHEMBL1092034	1
CHEMBL1092035	1
CHEMBL1092037	1
CHEMBL1092040	1
CHEMBL1092044	1
CHEMBL1092039	1
CHEMBL1088972	1
CHEMBL1092042	1
CHEMBL1088974	1
CHEMBL1092908	1
CHEMBL1092914	1
CHEMBL1088970	1
CHEMBL1092046	1
CHEMBL1088973	1
CHEMBL1088919	2
CHEMBL1092038	1
CHEMBL1092909	1
CHEMBL1093181	1
CHEMBL1092642	1
CHEMBL1091665	1
CHEMBL1091666	1
CHEMBL1093182	1
CHEMBL1092653	1
