# Supplementary material for: Predicting the protein targets for athletic performance-enhancing substances
Source: J Cheminform. 2013 Jun 25;5:31. doi: 10.1186/1758-2946-5-31 (PMC3701582; doi:10.1186/1758-2946-5-31)
Supplement: Additional file 3 — Filtered and refined families. For each of the filtered families, we list all the compounds in the filtered family and the refined families that they are members of. [file 1758-2946-5-31-S3.zip › Clustering/CHEMBL1075136.clu]

CHEMBL1088309	2
CHEMBL29188	0
CHEMBL30008	0
CHEMBL597148	0
CHEMBL599217	0
CHEMBL599408	0
CHEMBL604710	1
CHEMBL1081016	1
CHEMBL1081018	1
CHEMBL1081175	1
CHEMBL1081176	1
CHEMBL1087237	3
CHEMBL1086621	2
CHEMBL1081365	1
CHEMBL1087275	3
CHEMBL1088610	3
CHEMBL1087660	2
CHEMBL1087779	2
CHEMBL1088174	2
CHEMBL1088308	2
CHEMBL1088464	2
CHEMBL1080461	1
