# Supplementary material for: Predicting the protein targets for athletic performance-enhancing substances
Source: J Cheminform. 2013 Jun 25;5:31. doi: 10.1186/1758-2946-5-31 (PMC3701582; doi:10.1186/1758-2946-5-31)
Supplement: Additional file 3 — Filtered and refined families. For each of the filtered families, we list all the compounds in the filtered family and the refined families that they are members of. [file 1758-2946-5-31-S3.zip › Clustering/CHEMBL1075140.clu]

CHEMBL1089383	1
CHEMBL1091720	2
CHEMBL1079517	1
CHEMBL1672354	2
CHEMBL1079518	1
CHEMBL1079114	1
CHEMBL1087200	0
CHEMBL1084698	1
CHEMBL1082543	1
CHEMBL1084942	1
CHEMBL1085670	1
CHEMBL1081130	1
CHEMBL1081132	1
CHEMBL1086913	1
CHEMBL1083825	1
CHEMBL1081866	1
CHEMBL1087443	2
CHEMBL1094054	4
CHEMBL1086177	1
CHEMBL1088411	3
CHEMBL1092730	1
CHEMBL1089511	2
CHEMBL1088553	3
CHEMBL1091598	2
CHEMBL1091599	2
CHEMBL1091984	2
CHEMBL1091087	1
CHEMBL1077345	1
CHEMBL1091468	1
CHEMBL1091554	2
CHEMBL1089521	2
CHEMBL1091917	2
CHEMBL1089522	2
CHEMBL1089523	2
CHEMBL1089721	1
CHEMBL1086674	4
CHEMBL1088684	2
CHEMBL1093183	2
CHEMBL1099370	1
CHEMBL1092381	2
CHEMBL1081131	1
CHEMBL1087933	1
CHEMBL1093184	2
CHEMBL1092798	1
CHEMBL1099032	1
CHEMBL1082542	1
CHEMBL1099033	1
CHEMBL1099034	4
CHEMBL1093170	2
CHEMBL1085434	1
CHEMBL1089720	1
CHEMBL1089512	2
CHEMBL1088468	1
CHEMBL1093459	2
CHEMBL1087066	4
CHEMBL1091553	1
CHEMBL1084697	1
CHEMBL1080581	1
CHEMBL1088410	3
CHEMBL1086912	1
CHEMBL1088614	1
CHEMBL1079696	1
CHEMBL1091985	2
CHEMBL1093080	1
CHEMBL1079869	1
CHEMBL1086672	4
CHEMBL1088409	3
CHEMBL1084696	1
CHEMBL1091918	3
CHEMBL1097362	1
CHEMBL1082041	1
CHEMBL1088062	1
CHEMBL1097363	1
CHEMBL1084130	1
CHEMBL1089382	1
CHEMBL1082471	2
