# Supplementary material for: Predicting the protein targets for athletic performance-enhancing substances
Source: J Cheminform. 2013 Jun 25;5:31. doi: 10.1186/1758-2946-5-31 (PMC3701582; doi:10.1186/1758-2946-5-31)
Supplement: Additional file 3 — Filtered and refined families. For each of the filtered families, we list all the compounds in the filtered family and the refined families that they are members of. [file 1758-2946-5-31-S3.zip › Clustering/CHEMBL1075145.clu]

CHEMBL1076555	1
CHEMBL496	0
CHEMBL63354	0
CHEMBL239103	1
CHEMBL1076559	1
CHEMBL373909	1
CHEMBL463175	0
CHEMBL562493	1
CHEMBL579212	1
CHEMBL1081262	1
CHEMBL1329974	0
CHEMBL1362595	0
CHEMBL1416392	3
CHEMBL1425538	0
CHEMBL1448902	0
CHEMBL1499658	0
CHEMBL1504948	3
CHEMBL1490267	1
CHEMBL1516388	0
CHEMBL1528786	0
CHEMBL1524172	0
CHEMBL1529285	0
CHEMBL1588106	0
CHEMBL1076585	2
CHEMBL565257	1
CHEMBL1081115	1
CHEMBL1082029	2
CHEMBL1076570	2
CHEMBL1082174	2
CHEMBL1082175	2
CHEMBL1081479	1
CHEMBL1081482	1
CHEMBL1081626	1
CHEMBL1081627	1
CHEMBL1082184	2
CHEMBL1081460	1
CHEMBL1081463	1
CHEMBL1081994	2
CHEMBL1081276	1
CHEMBL1081116	1
CHEMBL1080890	1
CHEMBL1082173	2
CHEMBL1087626	1
CHEMBL1081480	1
CHEMBL1593230	1
