# Supplementary material for: Predicting the protein targets for athletic performance-enhancing substances
Source: J Cheminform. 2013 Jun 25;5:31. doi: 10.1186/1758-2946-5-31 (PMC3701582; doi:10.1186/1758-2946-5-31)
Supplement: Additional file 3 — Filtered and refined families. For each of the filtered families, we list all the compounds in the filtered family and the refined families that they are members of. [file 1758-2946-5-31-S3.zip › Clustering/CHEMBL1075146.clu]

CHEMBL1077601	2
CHEMBL1078200	1
CHEMBL1078381	2
CHEMBL1078278	2
CHEMBL1078673	2
CHEMBL1078832	2
CHEMBL1077714	1
CHEMBL1079155	1
CHEMBL1079283	1
CHEMBL1078192	2
CHEMBL1079252	1
CHEMBL1078645	1
CHEMBL1078802	2
CHEMBL1077960	1
CHEMBL1079284	1
CHEMBL1079250	1
CHEMBL1078035	1
CHEMBL1078034	1
CHEMBL1079321	1
