# Supplementary material for: Predicting the protein targets for athletic performance-enhancing substances
Source: J Cheminform. 2013 Jun 25;5:31. doi: 10.1186/1758-2946-5-31 (PMC3701582; doi:10.1186/1758-2946-5-31)
Supplement: Additional file 3 — Filtered and refined families. For each of the filtered families, we list all the compounds in the filtered family and the refined families that they are members of. [file 1758-2946-5-31-S3.zip › Clustering/CHEMBL1075149.clu]

CHEMBL421	0
CHEMBL12442	3
CHEMBL28885	0
CHEMBL230951	0
CHEMBL279956	0
CHEMBL592385	1
CHEMBL591731	1
CHEMBL602348	1
CHEMBL602962	3
CHEMBL94990	0
CHEMBL591745	3
CHEMBL591768	3
CHEMBL591770	3
CHEMBL590556	2
CHEMBL591512	4
CHEMBL591513	5
CHEMBL592227	1
CHEMBL589116	3
CHEMBL590056	2
CHEMBL590057	1
CHEMBL591732	1
CHEMBL602640	3
CHEMBL600039	1
CHEMBL603190	2
CHEMBL602723	5
CHEMBL600652	1
CHEMBL604035	2
CHEMBL601837	2
CHEMBL606915	2
CHEMBL599876	4
CHEMBL606114	0
CHEMBL606115	4
CHEMBL604574	2
CHEMBL591769	3
CHEMBL603406	1
CHEMBL590303	1
