# Supplementary material for: Predicting the protein targets for athletic performance-enhancing substances
Source: J Cheminform. 2013 Jun 25;5:31. doi: 10.1186/1758-2946-5-31 (PMC3701582; doi:10.1186/1758-2946-5-31)
Supplement: Additional file 3 — Filtered and refined families. For each of the filtered families, we list all the compounds in the filtered family and the refined families that they are members of. [file 1758-2946-5-31-S3.zip › Clustering/CHEMBL1075162.clu]

CHEMBL1096400	1
CHEMBL1097279	0
CHEMBL1094109	1
CHEMBL1094759	2
CHEMBL1098419	1
CHEMBL1096401	2
CHEMBL1096742	1
CHEMBL1097652	1
CHEMBL1098083	1
CHEMBL1094760	1
