# Supplementary material for: Predicting the protein targets for athletic performance-enhancing substances
Source: J Cheminform. 2013 Jun 25;5:31. doi: 10.1186/1758-2946-5-31 (PMC3701582; doi:10.1186/1758-2946-5-31)
Supplement: Additional file 3 — Filtered and refined families. For each of the filtered families, we list all the compounds in the filtered family and the refined families that they are members of. [file 1758-2946-5-31-S3.zip › Clustering/CHEMBL1075167.clu]

CHEMBL1165499	3
CHEMBL1163566	3
CHEMBL1163565	3
CHEMBL66292	0
CHEMBL379300	0
CHEMBL577784	0
CHEMBL1081678	0
CHEMBL1078665	0
CHEMBL1164265	3
CHEMBL1164181	3
CHEMBL1164180	3
CHEMBL1230790	0
CHEMBL188381	0
CHEMBL272165	0
CHEMBL273564	1
CHEMBL373751	0
CHEMBL396107	1
CHEMBL450071	2
CHEMBL458865	2
CHEMBL477069	2
CHEMBL476259	2
CHEMBL588025	1
