# Supplementary material for: Predicting the protein targets for athletic performance-enhancing substances
Source: J Cheminform. 2013 Jun 25;5:31. doi: 10.1186/1758-2946-5-31 (PMC3701582; doi:10.1186/1758-2946-5-31)
Supplement: Additional file 3 — Filtered and refined families. For each of the filtered families, we list all the compounds in the filtered family and the refined families that they are members of. [file 1758-2946-5-31-S3.zip › Clustering/CHEMBL1075188.clu]

CHEMBL214529	1
CHEMBL592359	0
CHEMBL1098726	1
CHEMBL1370303	0
CHEMBL1423779	0
CHEMBL1441130	0
CHEMBL1482913	0
CHEMBL1490485	0
CHEMBL1559459	0
CHEMBL1557371	0
CHEMBL1568889	0
CHEMBL1567514	0
CHEMBL1613290	0
CHEMBL1699020	0
CHEMBL1710249	0
CHEMBL1728836	0
