# Supplementary material for: Predicting the protein targets for athletic performance-enhancing substances
Source: J Cheminform. 2013 Jun 25;5:31. doi: 10.1186/1758-2946-5-31 (PMC3701582; doi:10.1186/1758-2946-5-31)
Supplement: Additional file 3 — Filtered and refined families. For each of the filtered families, we list all the compounds in the filtered family and the refined families that they are members of. [file 1758-2946-5-31-S3.zip › Clustering/CHEMBL1075205.clu]

CHEMBL251209	1
CHEMBL400462	1
CHEMBL575963	1
CHEMBL572948	1
CHEMBL575329	1
CHEMBL1083461	1
CHEMBL1085359	1
CHEMBL1084861	2
CHEMBL1085622	1
CHEMBL1083762	2
CHEMBL1084862	1
CHEMBL1085377	1
CHEMBL1084087	1
CHEMBL1083476	1
CHEMBL1085360	2
CHEMBL1082935	1
