# Supplementary material for: Predicting the protein targets for athletic performance-enhancing substances
Source: J Cheminform. 2013 Jun 25;5:31. doi: 10.1186/1758-2946-5-31 (PMC3701582; doi:10.1186/1758-2946-5-31)
Supplement: Additional file 3 — Filtered and refined families. For each of the filtered families, we list all the compounds in the filtered family and the refined families that they are members of. [file 1758-2946-5-31-S3.zip › Clustering/CHEMBL1075207.clu]

CHEMBL8483	1
CHEMBL8811	0
CHEMBL8463	1
CHEMBL8450	1
CHEMBL8799	1
CHEMBL8755	1
CHEMBL8609	1
CHEMBL258912	1
CHEMBL259352	1
CHEMBL264944	1
CHEMBL405298	1
CHEMBL463321	1
CHEMBL468790	1
CHEMBL503197	1
CHEMBL405299	1
CHEMBL405566	1
CHEMBL473592	1
CHEMBL573744	1
CHEMBL573745	1
CHEMBL575294	1
