# Supplementary material for: Predicting the protein targets for athletic performance-enhancing substances
Source: J Cheminform. 2013 Jun 25;5:31. doi: 10.1186/1758-2946-5-31 (PMC3701582; doi:10.1186/1758-2946-5-31)
Supplement: Additional file 3 — Filtered and refined families. For each of the filtered families, we list all the compounds in the filtered family and the refined families that they are members of. [file 1758-2946-5-31-S3.zip › Clustering/CHEMBL1075213.clu]

CHEMBL8483	1
CHEMBL8463	1
CHEMBL8799	1
CHEMBL8755	1
CHEMBL258912	1
CHEMBL259352	1
CHEMBL264944	2
CHEMBL405298	0
CHEMBL463321	1
CHEMBL259441	1
CHEMBL259439	2
CHEMBL259440	2
CHEMBL258913	2
CHEMBL264694	1
CHEMBL265683	1
CHEMBL405299	1
CHEMBL408078	1
CHEMBL405566	1
CHEMBL441888	2
CHEMBL408326	0
