# Supplementary material for: Predicting the protein targets for athletic performance-enhancing substances
Source: J Cheminform. 2013 Jun 25;5:31. doi: 10.1186/1758-2946-5-31 (PMC3701582; doi:10.1186/1758-2946-5-31)
Supplement: Additional file 3 — Filtered and refined families. For each of the filtered families, we list all the compounds in the filtered family and the refined families that they are members of. [file 1758-2946-5-31-S3.zip › Clustering/CHEMBL1075214.clu]

CHEMBL50	0
CHEMBL130094	2
CHEMBL223344	1
CHEMBL271673	1
CHEMBL403051	1
CHEMBL450832	1
CHEMBL445413	1
CHEMBL496030	1
CHEMBL495834	1
CHEMBL496022	1
CHEMBL498423	1
CHEMBL522725	1
CHEMBL524284	1
CHEMBL524064	1
CHEMBL577046	2
CHEMBL608559	1
CHEMBL14830	2
CHEMBL256057	1
CHEMBL256688	1
CHEMBL590956	1
CHEMBL496012	1
CHEMBL498224	1
CHEMBL565534	2
CHEMBL568474	2
CHEMBL576440	2
CHEMBL577896	2
CHEMBL589310	1
CHEMBL592447	1
CHEMBL592448	1
CHEMBL597417	1
CHEMBL597197	1
CHEMBL597418	1
CHEMBL597203	1
CHEMBL592194	1
CHEMBL603260	1
CHEMBL598619	2
CHEMBL603678	1
CHEMBL599050	1
CHEMBL599853	1
CHEMBL604158	1
CHEMBL604913	1
CHEMBL599855	1
CHEMBL606414	1
CHEMBL576839	2
