# Supplementary material for: Predicting the protein targets for athletic performance-enhancing substances
Source: J Cheminform. 2013 Jun 25;5:31. doi: 10.1186/1758-2946-5-31 (PMC3701582; doi:10.1186/1758-2946-5-31)
Supplement: Additional file 3 — Filtered and refined families. For each of the filtered families, we list all the compounds in the filtered family and the refined families that they are members of. [file 1758-2946-5-31-S3.zip › Clustering/CHEMBL1075220.clu]

CHEMBL521	0
CHEMBL235586	1
CHEMBL236029	1
CHEMBL236238	3
CHEMBL236433	4
CHEMBL396182	2
CHEMBL398087	3
CHEMBL235786	2
CHEMBL236030	0
CHEMBL236237	2
CHEMBL236444	4
CHEMBL394393	4
CHEMBL397792	1
CHEMBL413980	0
CHEMBL235588	0
