# Supplementary material for: Predicting the protein targets for athletic performance-enhancing substances
Source: J Cheminform. 2013 Jun 25;5:31. doi: 10.1186/1758-2946-5-31 (PMC3701582; doi:10.1186/1758-2946-5-31)
Supplement: Additional file 3 — Filtered and refined families. For each of the filtered families, we list all the compounds in the filtered family and the refined families that they are members of. [file 1758-2946-5-31-S3.zip › Clustering/CHEMBL1075244.clu]

CHEMBL598327	1
CHEMBL598328	1
CHEMBL597306	1
CHEMBL598326	1
CHEMBL599543	1
CHEMBL599544	2
CHEMBL599562	1
CHEMBL599563	2
CHEMBL605145	2
CHEMBL609919	1
CHEMBL611383	3
CHEMBL599132	3
