# Supplementary material for: Predicting the protein targets for athletic performance-enhancing substances
Source: J Cheminform. 2013 Jun 25;5:31. doi: 10.1186/1758-2946-5-31 (PMC3701582; doi:10.1186/1758-2946-5-31)
Supplement: Additional file 3 — Filtered and refined families. For each of the filtered families, we list all the compounds in the filtered family and the refined families that they are members of. [file 1758-2946-5-31-S3.zip › Clustering/CHEMBL1075246.clu]

CHEMBL1467	0
CHEMBL1644702	1
CHEMBL1641632	1
CHEMBL1644705	1
CHEMBL1644706	1
CHEMBL1644707	1
CHEMBL1644704	1
CHEMBL1644712	1
CHEMBL1644716	1
CHEMBL1644718	1
CHEMBL1644719	1
CHEMBL1644713	1
CHEMBL1644703	1
CHEMBL1644717	1
CHEMBL1644711	1
CHEMBL1644715	1
