# Supplementary material for: Predicting the protein targets for athletic performance-enhancing substances
Source: J Cheminform. 2013 Jun 25;5:31. doi: 10.1186/1758-2946-5-31 (PMC3701582; doi:10.1186/1758-2946-5-31)
Supplement: Additional file 3 — Filtered and refined families. For each of the filtered families, we list all the compounds in the filtered family and the refined families that they are members of. [file 1758-2946-5-31-S3.zip › Clustering/CHEMBL1075257.clu]

CHEMBL52	131
CHEMBL496	144
CHEMBL537	1
CHEMBL33027	5
CHEMBL33103	0
CHEMBL51085	0
CHEMBL53898	40
CHEMBL56393	40
CHEMBL56542	40
CHEMBL56543	40
CHEMBL56731	40
CHEMBL57481	0
CHEMBL165	1
CHEMBL66879	2
CHEMBL70099	82
CHEMBL69863	1
CHEMBL78257	0
CHEMBL84472	0
CHEMBL86966	0
CHEMBL87706	83
CHEMBL108014	131
CHEMBL142652	58
CHEMBL147060	1
CHEMBL156383	82
CHEMBL172439	0
CHEMBL151	4
CHEMBL229887	10
CHEMBL240331	86
CHEMBL240333	69
CHEMBL1478	0
CHEMBL242515	4
CHEMBL243596	0
CHEMBL244743	4
CHEMBL251055	0
CHEMBL257359	85
CHEMBL258767	40
CHEMBL266997	78
CHEMBL66	99
CHEMBL272465	4
CHEMBL275938	2
CHEMBL278041	0
CHEMBL284616	38
CHEMBL145	2
CHEMBL704	3
CHEMBL290106	144
CHEMBL293749	40
CHEMBL297304	89
CHEMBL964	0
CHEMBL339587	2
CHEMBL353187	0
CHEMBL358546	86
CHEMBL1323087	9
CHEMBL395808	4
CHEMBL429095	0
CHEMBL442687	4
CHEMBL455007	0
CHEMBL445304	3
CHEMBL463563	4
CHEMBL495123	69
CHEMBL508338	0
CHEMBL506247	58
CHEMBL521171	118
CHEMBL530280	91
CHEMBL538542	82
CHEMBL535832	0
CHEMBL547833	91
CHEMBL565660	48
CHEMBL575867	0
CHEMBL576038	83
CHEMBL598663	0
CHEMBL602776	97
CHEMBL609036	91
CHEMBL608699	133
CHEMBL1172228	129
CHEMBL1173475	4
CHEMBL1200883	0
CHEMBL1646	0
CHEMBL1333659	0
CHEMBL1359054	6
CHEMBL1358679	107
CHEMBL1333949	0
CHEMBL1335321	0
CHEMBL1334484	0
CHEMBL1335300	0
CHEMBL1336006	122
CHEMBL1334456	35
CHEMBL1334412	7
CHEMBL1338317	37
CHEMBL1334633	7
CHEMBL1302893	5
CHEMBL1301760	0
CHEMBL1302062	0
CHEMBL1335485	140
CHEMBL1337304	24
CHEMBL1337344	66
CHEMBL1338116	90
CHEMBL1302388	0
CHEMBL1299687	15
CHEMBL1300360	72
CHEMBL1302233	123
CHEMBL1302308	5
CHEMBL1302581	22
CHEMBL1303616	0
CHEMBL1301573	18
CHEMBL1304336	0
CHEMBL1300569	145
CHEMBL1304754	0
CHEMBL1302139	113
CHEMBL1304877	0
CHEMBL1304343	59
CHEMBL1354128	0
CHEMBL1356238	0
CHEMBL1303527	0
CHEMBL1300814	0
CHEMBL1353516	0
CHEMBL1352620	16
CHEMBL1353234	0
CHEMBL1358014	0
CHEMBL1352745	122
CHEMBL1355173	118
CHEMBL1353353	0
CHEMBL1323774	126
CHEMBL1323944	86
CHEMBL1324007	106
CHEMBL1323320	0
CHEMBL1323213	13
CHEMBL1323464	27
CHEMBL1305130	0
CHEMBL1324935	36
CHEMBL1308173	0
CHEMBL1309165	120
CHEMBL1305951	92
CHEMBL1325241	0
CHEMBL1310048	15
CHEMBL1309568	0
CHEMBL1306501	0
CHEMBL1306631	0
CHEMBL1308290	103
CHEMBL1310309	86
CHEMBL1309872	9
CHEMBL1309877	0
CHEMBL1309354	0
CHEMBL1309313	9
CHEMBL1308737	0
CHEMBL1306718	17
CHEMBL1310318	89
CHEMBL1370184	0
CHEMBL1364101	58
CHEMBL1306675	20
CHEMBL1309043	0
CHEMBL1309966	55
CHEMBL1306556	93
CHEMBL1369958	104
CHEMBL1365290	49
CHEMBL1308404	30
CHEMBL1309385	12
CHEMBL1306105	45
CHEMBL1370010	4
CHEMBL1310492	8
CHEMBL1370133	146
CHEMBL1371792	37
CHEMBL1370320	73
CHEMBL1371723	103
CHEMBL1371504	134
CHEMBL1365860	31
CHEMBL1371681	46
CHEMBL1370800	0
CHEMBL1365038	127
CHEMBL1364814	0
CHEMBL1372012	51
CHEMBL1350320	124
CHEMBL1348439	0
CHEMBL1365341	75
CHEMBL1365474	0
CHEMBL1347208	137
CHEMBL1349417	0
CHEMBL1350525	0
CHEMBL1371841	134
CHEMBL1364723	64
CHEMBL1365709	0
CHEMBL1365839	29
CHEMBL1367504	102
CHEMBL1371777	0
CHEMBL1365118	0
CHEMBL1366947	0
CHEMBL1368429	55
CHEMBL1371614	87
CHEMBL1344305	94
CHEMBL1349608	27
CHEMBL1346564	0
CHEMBL1344574	134
CHEMBL1345651	121
CHEMBL1345652	139
CHEMBL1349694	0
CHEMBL1350132	55
CHEMBL1344690	41
CHEMBL1343259	0
CHEMBL1347048	76
CHEMBL1345819	9
CHEMBL1344910	0
CHEMBL1346514	32
CHEMBL1347231	98
CHEMBL1347221	3
CHEMBL1346456	0
CHEMBL1350308	0
CHEMBL1315536	0
CHEMBL1345754	6
CHEMBL1350152	130
CHEMBL1350596	86
CHEMBL1347279	0
CHEMBL1343429	16
CHEMBL1315555	11
CHEMBL1344761	0
CHEMBL1343824	10
CHEMBL1344008	95
CHEMBL1350485	66
CHEMBL1343698	29
CHEMBL1310948	8
CHEMBL1311433	0
CHEMBL1313346	34
CHEMBL1315034	141
CHEMBL1351126	0
CHEMBL1352170	0
CHEMBL1312974	0
CHEMBL1316189	0
CHEMBL1313405	20
CHEMBL1312514	0
CHEMBL1315133	0
CHEMBL1312190	11
CHEMBL1351598	0
CHEMBL1311967	20
CHEMBL1311970	52
CHEMBL1331398	15
CHEMBL1325348	104
CHEMBL1325470	87
CHEMBL1351214	66
CHEMBL1327783	114
CHEMBL1327152	0
CHEMBL1329181	0
CHEMBL1333646	66
CHEMBL1330161	36
CHEMBL1327870	94
CHEMBL1329322	92
CHEMBL1351487	47
CHEMBL1351618	0
CHEMBL1332872	60
CHEMBL1329826	5
CHEMBL1333007	0
CHEMBL1351621	0
CHEMBL1332616	0
CHEMBL1327880	0
CHEMBL1332029	16
CHEMBL1325723	0
CHEMBL1325851	0
CHEMBL1332474	40
CHEMBL1330886	0
CHEMBL1329545	1
CHEMBL1332357	97
CHEMBL1327262	18
CHEMBL1333181	83
CHEMBL1332506	6
CHEMBL1319788	0
CHEMBL1322695	0
CHEMBL1320892	67
CHEMBL1320664	0
CHEMBL1333250	47
CHEMBL1322993	0
CHEMBL1319645	4
CHEMBL1320884	14
CHEMBL1321346	57
CHEMBL1318778	0
CHEMBL1322201	75
CHEMBL1321811	118
CHEMBL1338980	71
CHEMBL1340051	0
CHEMBL1341902	0
CHEMBL1257003	40
CHEMBL1323029	16
CHEMBL1342429	36
CHEMBL1339149	37
CHEMBL1257041	82
CHEMBL1340064	0
CHEMBL1340625	0
CHEMBL1256783	129
CHEMBL1256708	82
CHEMBL1341557	50
CHEMBL1341388	22
CHEMBL1341637	19
CHEMBL1339527	0
CHEMBL1341723	0
CHEMBL1342394	0
CHEMBL1342310	66
CHEMBL1341319	0
CHEMBL1338523	15
CHEMBL1361023	0
CHEMBL1363382	0
CHEMBL1362274	0
CHEMBL1360351	88
CHEMBL1361291	0
CHEMBL1338747	0
CHEMBL1361335	0
CHEMBL1359716	0
CHEMBL1359242	28
CHEMBL1360889	62
CHEMBL1362221	36
CHEMBL1360363	51
CHEMBL1360366	67
CHEMBL1376865	0
CHEMBL1376754	0
CHEMBL1379949	96
CHEMBL1379112	0
CHEMBL1376870	7
CHEMBL1379164	0
CHEMBL1376273	138
CHEMBL1372919	0
CHEMBL1379418	75
CHEMBL1375499	142
CHEMBL1379660	1
CHEMBL1377903	0
CHEMBL1380679	0
CHEMBL1376643	87
CHEMBL1372480	0
CHEMBL1373978	26
CHEMBL1376200	4
CHEMBL1372723	137
CHEMBL1373655	6
CHEMBL1378470	0
CHEMBL1383244	49
CHEMBL1387563	0
CHEMBL1387447	22
CHEMBL1384056	13
CHEMBL1385571	32
CHEMBL1389127	0
CHEMBL1382785	0
CHEMBL1380977	44
CHEMBL1385724	0
CHEMBL1384502	0
CHEMBL1386802	14
CHEMBL1372495	0
CHEMBL1385734	20
CHEMBL1381627	109
CHEMBL1387152	0
CHEMBL1388056	40
CHEMBL1388689	48
CHEMBL1383448	44
CHEMBL1385889	0
CHEMBL1384087	93
CHEMBL1383878	0
CHEMBL1373153	110
CHEMBL1383471	0
CHEMBL1381223	32
CHEMBL1383129	0
CHEMBL1384092	0
CHEMBL1385180	9
CHEMBL1385907	66
CHEMBL1380860	98
CHEMBL1391361	66
CHEMBL1389812	0
CHEMBL1393216	0
CHEMBL1397021	11
CHEMBL1396239	8
CHEMBL1392252	0
CHEMBL1391193	43
CHEMBL1393008	14
CHEMBL1393270	0
CHEMBL1391552	133
CHEMBL1393821	46
CHEMBL1393038	0
CHEMBL1392012	43
CHEMBL1404434	0
CHEMBL1399088	29
CHEMBL1405262	0
CHEMBL1404351	33
CHEMBL1402056	61
CHEMBL1405296	63
CHEMBL1402845	117
CHEMBL1400117	106
CHEMBL1401164	16
CHEMBL1398648	10
CHEMBL1400358	50
CHEMBL1400615	101
CHEMBL1398964	6
CHEMBL1398855	0
CHEMBL1400620	6
CHEMBL1398983	0
CHEMBL1407714	0
CHEMBL1407847	0
CHEMBL1412698	0
CHEMBL1406002	112
CHEMBL1407424	56
CHEMBL1412746	8
CHEMBL1413261	96
CHEMBL1401307	0
CHEMBL1403434	4
CHEMBL1405717	0
CHEMBL1413461	107
CHEMBL1407961	74
CHEMBL1409964	84
CHEMBL1409721	0
CHEMBL1406659	0
CHEMBL1405834	72
CHEMBL1406195	86
CHEMBL1412423	43
CHEMBL1410192	0
CHEMBL1413919	0
CHEMBL1413554	45
CHEMBL1402117	0
CHEMBL1406376	25
CHEMBL1407530	0
CHEMBL1413740	0
CHEMBL1410834	9
CHEMBL1409526	0
CHEMBL1413299	54
CHEMBL1411344	0
CHEMBL1412917	95
CHEMBL1410293	139
CHEMBL1418689	8
CHEMBL1419813	10
CHEMBL1417159	99
CHEMBL1421055	19
CHEMBL1417556	36
CHEMBL1414947	111
CHEMBL1418103	49
CHEMBL1414069	0
CHEMBL1422304	48
CHEMBL1420634	96
CHEMBL1406614	41
CHEMBL1415183	82
CHEMBL1416241	29
CHEMBL1418522	73
CHEMBL1417797	23
CHEMBL1418797	15
CHEMBL1418360	134
CHEMBL1409685	0
CHEMBL1420124	105
CHEMBL1420556	136
CHEMBL1422112	0
CHEMBL1421725	15
CHEMBL1414870	0
CHEMBL1421172	49
CHEMBL1415222	42
CHEMBL1417963	0
CHEMBL1428668	63
CHEMBL1425878	0
CHEMBL1422739	21
CHEMBL1424509	52
CHEMBL1416439	0
CHEMBL1423705	0
CHEMBL1422807	117
CHEMBL1431201	9
CHEMBL1423690	37
CHEMBL1426777	66
CHEMBL1429926	90
CHEMBL1425723	6
CHEMBL1425497	36
CHEMBL1427447	36
CHEMBL1429797	0
CHEMBL1419226	56
CHEMBL1419228	5
CHEMBL1419358	78
CHEMBL1424383	138
CHEMBL1427775	116
CHEMBL1430557	143
CHEMBL1430681	83
CHEMBL1428241	23
CHEMBL1423798	106
CHEMBL1430606	0
CHEMBL1417628	0
CHEMBL1423936	9
CHEMBL1428884	16
CHEMBL1430473	7
CHEMBL1428531	98
CHEMBL1424085	25
CHEMBL1424562	114
CHEMBL1430778	0
CHEMBL1416049	0
CHEMBL1434383	125
CHEMBL1432079	10
CHEMBL1432627	79
CHEMBL1438107	0
CHEMBL1432762	18
CHEMBL1438283	0
CHEMBL1426212	91
CHEMBL1428383	0
CHEMBL1436318	0
CHEMBL1432135	0
CHEMBL1432985	0
CHEMBL1438081	0
CHEMBL1438191	12
CHEMBL1431711	8
CHEMBL1435590	8
CHEMBL1438730	23
CHEMBL1453970	0
CHEMBL1456358	10
CHEMBL1448735	0
CHEMBL1454784	140
CHEMBL1448454	51
CHEMBL1456301	65
CHEMBL1448375	0
CHEMBL1438814	53
CHEMBL1453883	31
CHEMBL1455292	0
CHEMBL1452938	40
CHEMBL1449470	0
CHEMBL1449018	0
CHEMBL1451762	87
CHEMBL1452301	135
CHEMBL1451039	7
CHEMBL1451040	0
CHEMBL1453136	120
CHEMBL1454442	51
CHEMBL1452254	104
CHEMBL1455228	0
CHEMBL1453215	11
CHEMBL1451336	0
CHEMBL1450813	50
CHEMBL1471374	42
CHEMBL1465412	108
CHEMBL1471396	88
CHEMBL1450306	0
CHEMBL1469871	0
CHEMBL1469979	15
CHEMBL1467839	0
CHEMBL1471450	18
CHEMBL1471698	0
CHEMBL1468393	145
CHEMBL1466124	0
CHEMBL1470355	29
CHEMBL1468277	0
CHEMBL1468379	0
CHEMBL1468796	5
CHEMBL1472305	0
CHEMBL1466601	0
CHEMBL1471841	113
CHEMBL1471256	0
CHEMBL1471938	132
CHEMBL1472502	12
CHEMBL1471332	57
CHEMBL1469463	0
CHEMBL1468187	67
CHEMBL1473205	0
CHEMBL1462063	0
CHEMBL1459809	0
CHEMBL1460554	119
CHEMBL1458448	0
CHEMBL1472879	0
CHEMBL1456606	0
CHEMBL1463061	13
CHEMBL1462074	0
CHEMBL1458674	0
CHEMBL1462764	0
CHEMBL1458891	83
CHEMBL1464009	108
CHEMBL1462700	67
CHEMBL1462257	0
CHEMBL1464024	74
CHEMBL1465664	15
CHEMBL1457174	36
CHEMBL1457343	41
CHEMBL1468371	43
CHEMBL1459056	71
CHEMBL1463740	138
CHEMBL1461891	22
CHEMBL1461777	102
CHEMBL1464039	81
CHEMBL1463203	0
CHEMBL1460919	107
CHEMBL1444756	54
CHEMBL1459463	0
CHEMBL1441055	0
CHEMBL1443147	44
CHEMBL1464801	0
CHEMBL1442893	24
CHEMBL1443446	0
CHEMBL1442879	65
CHEMBL1443029	103
CHEMBL1442526	146
CHEMBL1443088	79
CHEMBL1440480	23
CHEMBL1441299	0
CHEMBL1440147	108
CHEMBL1445346	45
CHEMBL1441133	63
CHEMBL1441264	0
CHEMBL1441577	54
CHEMBL1445683	0
CHEMBL1484571	0
CHEMBL1487350	0
CHEMBL1489892	69
CHEMBL1481936	53
CHEMBL1482855	20
CHEMBL1482638	21
CHEMBL1487698	0
CHEMBL1487744	47
CHEMBL1482897	67
CHEMBL1441938	57
CHEMBL1487183	0
CHEMBL1488719	22
CHEMBL1487716	75
CHEMBL1487968	0
CHEMBL1483516	14
CHEMBL1481546	113
CHEMBL1485720	90
CHEMBL1484275	27
CHEMBL1483010	115
CHEMBL1488474	40
CHEMBL1442718	0
CHEMBL1482450	28
CHEMBL1486430	0
CHEMBL1499658	109
CHEMBL1501542	105
CHEMBL1501287	63
CHEMBL1485679	66
CHEMBL1505196	0
CHEMBL1504581	15
CHEMBL1502286	0
CHEMBL1502018	0
CHEMBL1503050	0
CHEMBL1507205	0
CHEMBL1504117	87
CHEMBL1499970	27
CHEMBL1498798	0
CHEMBL1488059	0
CHEMBL1504286	113
CHEMBL1505222	4
CHEMBL1499735	121
CHEMBL1489339	0
CHEMBL1503961	0
CHEMBL1500316	0
CHEMBL1504355	70
CHEMBL1504229	117
CHEMBL1503782	9
CHEMBL1506682	5
CHEMBL1500249	58
CHEMBL1499377	0
CHEMBL1504194	0
CHEMBL1506144	0
CHEMBL1500933	0
CHEMBL1503793	85
CHEMBL1499384	134
CHEMBL1504378	123
CHEMBL1494735	0
CHEMBL1498308	0
CHEMBL1496009	62
CHEMBL1492610	0
CHEMBL1497139	0
CHEMBL1505816	99
CHEMBL1496187	21
CHEMBL1496727	44
CHEMBL1498947	122
CHEMBL1501392	0
CHEMBL1491818	54
CHEMBL1501645	80
CHEMBL1490436	11
CHEMBL1497401	88
CHEMBL1495225	0
CHEMBL1496982	17
CHEMBL1475889	0
CHEMBL1479564	66
CHEMBL1479079	32
CHEMBL1477219	25
CHEMBL1479638	67
CHEMBL1478967	111
CHEMBL1478108	84
CHEMBL1479103	0
CHEMBL1498201	0
CHEMBL1480798	69
CHEMBL1498259	29
CHEMBL1492157	123
CHEMBL1520952	20
CHEMBL1477047	0
CHEMBL1515506	100
CHEMBL1473587	71
CHEMBL1519731	54
CHEMBL1519002	0
CHEMBL1517680	16
CHEMBL1517684	0
CHEMBL1522223	66
CHEMBL1522155	0
CHEMBL1522413	0
CHEMBL1517861	55
CHEMBL1519424	17
CHEMBL1522443	72
CHEMBL1537533	138
CHEMBL1538386	6
CHEMBL1533316	59
CHEMBL1536088	46
CHEMBL1537276	54
CHEMBL1537279	0
CHEMBL1518446	83
CHEMBL1532281	0
CHEMBL1532407	77
CHEMBL1533502	18
CHEMBL1533323	19
CHEMBL1523443	9
CHEMBL1535285	6
CHEMBL1532268	14
CHEMBL1538689	60
CHEMBL1538616	101
CHEMBL1533336	0
CHEMBL1533527	19
CHEMBL1532997	89
CHEMBL1537130	8
CHEMBL1539287	56
CHEMBL1533094	0
CHEMBL1539533	44
CHEMBL1538652	0
CHEMBL1538023	6
CHEMBL1529201	0
CHEMBL1530229	143
CHEMBL1526763	0
CHEMBL1525566	46
CHEMBL1523997	100
CHEMBL1526978	4
CHEMBL1528088	0
CHEMBL1525159	76
CHEMBL1529946	0
CHEMBL1530272	18
CHEMBL1530356	0
CHEMBL1535139	0
CHEMBL1525944	0
CHEMBL1527214	54
CHEMBL1537381	91
CHEMBL1530310	102
CHEMBL1540581	20
CHEMBL1528814	7
CHEMBL1540071	0
CHEMBL1540596	68
CHEMBL1524436	71
CHEMBL1527513	15
CHEMBL1534203	21
CHEMBL1531656	30
CHEMBL1511854	8
CHEMBL1509433	68
CHEMBL1508472	22
CHEMBL1510394	113
CHEMBL1510664	80
CHEMBL1508485	22
CHEMBL1508086	142
CHEMBL1508693	0
CHEMBL1511258	29
CHEMBL1508766	14
CHEMBL1514758	0
CHEMBL1510599	0
CHEMBL1528749	124
CHEMBL1508933	120
CHEMBL1528892	0
CHEMBL1514534	100
CHEMBL1526851	69
CHEMBL1559336	0
CHEMBL1555752	0
CHEMBL1556140	60
CHEMBL1558269	0
CHEMBL1510061	0
CHEMBL1558519	125
CHEMBL1508036	0
CHEMBL1510220	51
CHEMBL1559437	0
CHEMBL1553409	0
CHEMBL1556215	48
CHEMBL1560974	67
CHEMBL1508859	0
CHEMBL1556956	0
CHEMBL1557598	22
CHEMBL1556611	0
CHEMBL1560775	39
CHEMBL1553853	6
CHEMBL1560296	0
CHEMBL1557229	32
CHEMBL1558577	83
CHEMBL1560459	54
CHEMBL1545733	9
CHEMBL1559785	0
CHEMBL1548356	16
CHEMBL1549311	70
CHEMBL1545603	0
CHEMBL1548298	141
CHEMBL1546280	63
CHEMBL1561180	101
CHEMBL1546941	23
CHEMBL1546415	0
CHEMBL1557672	0
CHEMBL1548507	0
CHEMBL1550408	44
CHEMBL1550341	71
CHEMBL1548782	0
CHEMBL1545711	0
CHEMBL1546422	0
CHEMBL1549745	26
CHEMBL1547960	67
CHEMBL1548777	11
CHEMBL1560978	45
CHEMBL1554169	0
CHEMBL1549172	24
CHEMBL1549727	46
CHEMBL1567470	95
CHEMBL1572084	104
CHEMBL1571034	4
CHEMBL1566010	77
CHEMBL1572653	66
CHEMBL1571328	4
CHEMBL1546783	0
CHEMBL1572785	0
CHEMBL1570213	60
CHEMBL1569952	0
CHEMBL1571743	101
CHEMBL1572325	64
CHEMBL1547321	0
CHEMBL1547446	49
CHEMBL1569430	9
CHEMBL1569215	6
CHEMBL1543509	119
CHEMBL1564105	0
CHEMBL1541731	56
CHEMBL1542128	0
CHEMBL1542133	15
CHEMBL1564253	0
CHEMBL1542056	0
CHEMBL1563786	48
CHEMBL1561839	25
CHEMBL1565752	0
CHEMBL1561788	112
CHEMBL1543965	0
CHEMBL1566370	0
CHEMBL1543251	14
CHEMBL1543835	14
CHEMBL1561940	0
CHEMBL1566630	132
CHEMBL1544219	41
CHEMBL1563898	4
CHEMBL1540865	65
CHEMBL1542187	98
CHEMBL1544492	2
CHEMBL1544069	141
CHEMBL1544764	60
CHEMBL1542747	16
CHEMBL1561729	116
CHEMBL1584579	26
CHEMBL1587144	0
CHEMBL1586339	0
CHEMBL1588344	9
CHEMBL1583246	27
CHEMBL1588339	0
CHEMBL1586611	107
CHEMBL1587003	18
CHEMBL1585679	26
CHEMBL1585945	0
CHEMBL1543989	0
CHEMBL1565557	0
CHEMBL1586196	0
CHEMBL1587526	0
CHEMBL1584321	0
CHEMBL1583692	0
CHEMBL1590181	38
CHEMBL1565112	0
CHEMBL1563045	0
CHEMBL1586816	28
CHEMBL1585051	143
CHEMBL1584748	110
CHEMBL1587442	84
CHEMBL1583838	3
CHEMBL1586658	0
CHEMBL1588839	84
CHEMBL1586914	45
CHEMBL1589514	104
CHEMBL1607985	25
CHEMBL1601281	10
CHEMBL1601300	0
CHEMBL1605787	92
CHEMBL1603830	128
CHEMBL1601070	115
CHEMBL1584395	41
CHEMBL1600947	126
CHEMBL1605617	0
CHEMBL1584554	0
CHEMBL1588752	51
CHEMBL1600114	0
CHEMBL1602675	55
CHEMBL1602678	65
CHEMBL1600326	0
CHEMBL1583580	125
CHEMBL1587361	101
CHEMBL1602106	39
CHEMBL1600028	0
CHEMBL1587489	0
CHEMBL1605103	142
CHEMBL1604427	60
CHEMBL1602248	0
CHEMBL1601750	0
CHEMBL1583737	9
CHEMBL1603461	103
CHEMBL1595238	0
CHEMBL1597788	0
CHEMBL1597489	0
CHEMBL1602045	33
CHEMBL1596823	8
CHEMBL1596841	0
CHEMBL1600219	29
CHEMBL1596884	71
CHEMBL1594507	130
CHEMBL1597646	78
CHEMBL1594057	0
CHEMBL1592418	32
CHEMBL1600874	0
CHEMBL1602966	0
CHEMBL1601131	23
CHEMBL1598721	0
CHEMBL1601394	5
CHEMBL1596723	31
CHEMBL1595327	0
CHEMBL1607696	0
CHEMBL1596885	41
CHEMBL1596890	0
CHEMBL1578506	0
CHEMBL1580799	135
CHEMBL1576346	0
CHEMBL1581548	0
CHEMBL1578535	99
CHEMBL1575007	17
CHEMBL1574404	0
CHEMBL1580687	0
CHEMBL1575767	85
CHEMBL1582228	127
CHEMBL1579884	110
CHEMBL1580926	128
CHEMBL1596266	0
CHEMBL1582564	34
CHEMBL1576621	112
CHEMBL1575256	35
CHEMBL1343898	0
CHEMBL1577216	55
CHEMBL1582747	0
CHEMBL1575061	29
CHEMBL1320230	39
CHEMBL1342868	0
CHEMBL1576140	86
CHEMBL1573188	66
CHEMBL1527974	0
CHEMBL1497651	61
CHEMBL1611796	123
CHEMBL1611182	30
CHEMBL1611931	0
CHEMBL1613569	0
CHEMBL1361740	0
CHEMBL1613004	0
CHEMBL1608115	8
CHEMBL1608407	60
CHEMBL1612983	0
CHEMBL1608890	0
CHEMBL1609490	136
CHEMBL1608181	46
CHEMBL1611730	52
CHEMBL1420642	0
CHEMBL1381149	81
CHEMBL1611635	9
CHEMBL1613444	31
CHEMBL1609359	0
CHEMBL1380134	46
CHEMBL1386882	0
CHEMBL1609006	14
CHEMBL1416184	0
CHEMBL224916	32
CHEMBL1093246	1
CHEMBL1371674	59
CHEMBL1447923	98
CHEMBL1487376	35
CHEMBL1516482	0
CHEMBL1600228	0
CHEMBL1577045	0
CHEMBL1720724	0
