# Supplementary material for: Predicting the protein targets for athletic performance-enhancing substances
Source: J Cheminform. 2013 Jun 25;5:31. doi: 10.1186/1758-2946-5-31 (PMC3701582; doi:10.1186/1758-2946-5-31)
Supplement: Additional file 3 — Filtered and refined families. For each of the filtered families, we list all the compounds in the filtered family and the refined families that they are members of. [file 1758-2946-5-31-S3.zip › Clustering/CHEMBL1075261.clu]

CHEMBL573435	1
CHEMBL573437	1
CHEMBL573438	1
CHEMBL573440	1
CHEMBL568037	1
CHEMBL567393	1
CHEMBL574642	0
CHEMBL573507	1
CHEMBL573249	1
CHEMBL573161	1
CHEMBL576557	1
CHEMBL576970	1
CHEMBL573758	1
CHEMBL574306	1
CHEMBL572824	1
CHEMBL573433	1
CHEMBL573436	1
CHEMBL573439	1
CHEMBL574673	1
CHEMBL577371	1
CHEMBL573772	1
CHEMBL573567	1
CHEMBL573669	1
CHEMBL573671	1
CHEMBL573672	1
CHEMBL577594	1
CHEMBL573673	1
CHEMBL577178	1
CHEMBL573368	1
CHEMBL573776	1
CHEMBL583115	1
CHEMBL584157	1
CHEMBL582897	1
CHEMBL582898	1
CHEMBL582899	1
CHEMBL584155	1
CHEMBL573213	1
CHEMBL584154	1
CHEMBL573670	1
CHEMBL573434	1
