# Supplementary material for: Predicting the protein targets for athletic performance-enhancing substances
Source: J Cheminform. 2013 Jun 25;5:31. doi: 10.1186/1758-2946-5-31 (PMC3701582; doi:10.1186/1758-2946-5-31)
Supplement: Additional file 3 — Filtered and refined families. For each of the filtered families, we list all the compounds in the filtered family and the refined families that they are members of. [file 1758-2946-5-31-S3.zip › Clustering/CHEMBL1075263.clu]

CHEMBL58004	1
CHEMBL58387	1
CHEMBL59511	1
CHEMBL62152	1
CHEMBL61536	1
CHEMBL255645	1
CHEMBL255431	1
CHEMBL255644	1
CHEMBL255857	1
CHEMBL255858	1
CHEMBL301454	1
CHEMBL556314	1
CHEMBL61424	1
CHEMBL255646	1
CHEMBL255430	1
CHEMBL255429	1
CHEMBL255856	1
CHEMBL401929	1
