# Supplementary material for: Predicting the protein targets for athletic performance-enhancing substances
Source: J Cheminform. 2013 Jun 25;5:31. doi: 10.1186/1758-2946-5-31 (PMC3701582; doi:10.1186/1758-2946-5-31)
Supplement: Additional file 3 — Filtered and refined families. For each of the filtered families, we list all the compounds in the filtered family and the refined families that they are members of. [file 1758-2946-5-31-S3.zip › Clustering/CHEMBL1075267.clu]

CHEMBL258583	2
CHEMBL258999	1
CHEMBL261334	1
CHEMBL261621	1
CHEMBL261622	1
CHEMBL409127	2
CHEMBL410639	1
CHEMBL411443	2
CHEMBL261748	2
CHEMBL412295	1
