# Supplementary material for: Predicting the protein targets for athletic performance-enhancing substances
Source: J Cheminform. 2013 Jun 25;5:31. doi: 10.1186/1758-2946-5-31 (PMC3701582; doi:10.1186/1758-2946-5-31)
Supplement: Additional file 3 — Filtered and refined families. For each of the filtered families, we list all the compounds in the filtered family and the refined families that they are members of. [file 1758-2946-5-31-S3.zip › Clustering/CHEMBL1075269.clu]

CHEMBL27376	1
CHEMBL119709	1
CHEMBL175444	1
CHEMBL175543	1
CHEMBL175814	1
CHEMBL178846	1
CHEMBL178644	1
CHEMBL256520	1
CHEMBL255907	1
CHEMBL257405	1
CHEMBL257833	1
CHEMBL257785	1
CHEMBL257573	1
CHEMBL283057	1
CHEMBL402607	1
CHEMBL402574	1
CHEMBL411861	1
CHEMBL425741	1
CHEMBL431733	1
CHEMBL436649	1
CHEMBL256312	1
CHEMBL258421	1
CHEMBL368872	1
