# Supplementary material for: Predicting the protein targets for athletic performance-enhancing substances
Source: J Cheminform. 2013 Jun 25;5:31. doi: 10.1186/1758-2946-5-31 (PMC3701582; doi:10.1186/1758-2946-5-31)
Supplement: Additional file 3 — Filtered and refined families. For each of the filtered families, we list all the compounds in the filtered family and the refined families that they are members of. [file 1758-2946-5-31-S3.zip › Clustering/CHEMBL1075279.clu]

CHEMBL501599	1
CHEMBL502862	1
CHEMBL1684361	1
CHEMBL1684364	1
CHEMBL1684363	1
CHEMBL1684360	1
CHEMBL569049	1
CHEMBL569015	1
CHEMBL569163	1
CHEMBL1684362	1
