# Supplementary material for: Predicting the protein targets for athletic performance-enhancing substances
Source: J Cheminform. 2013 Jun 25;5:31. doi: 10.1186/1758-2946-5-31 (PMC3701582; doi:10.1186/1758-2946-5-31)
Supplement: Additional file 3 — Filtered and refined families. For each of the filtered families, we list all the compounds in the filtered family and the refined families that they are members of. [file 1758-2946-5-31-S3.zip › Clustering/CHEMBL1075284.clu]

CHEMBL430405	1
CHEMBL1092385	2
CHEMBL254445	1
CHEMBL254865	1
CHEMBL254870	1
CHEMBL254871	1
CHEMBL254658	1
CHEMBL402721	1
CHEMBL402926	1
CHEMBL401117	0
CHEMBL404419	1
CHEMBL1089832	2
CHEMBL1092318	2
CHEMBL1089498	2
CHEMBL1089875	2
CHEMBL1092008	2
CHEMBL1092009	2
CHEMBL1089208	2
CHEMBL1089507	2
CHEMBL1090842	2
CHEMBL1089304	2
CHEMBL1089169	2
CHEMBL1089182	2
CHEMBL1091721	2
CHEMBL1092303	2
CHEMBL1089874	2
CHEMBL1089168	2
CHEMBL254444	1
