# Supplementary material for: Predicting the protein targets for athletic performance-enhancing substances
Source: J Cheminform. 2013 Jun 25;5:31. doi: 10.1186/1758-2946-5-31 (PMC3701582; doi:10.1186/1758-2946-5-31)
Supplement: Additional file 3 — Filtered and refined families. For each of the filtered families, we list all the compounds in the filtered family and the refined families that they are members of. [file 1758-2946-5-31-S3.zip › Clustering/CHEMBL1075294.clu]

CHEMBL206816	0
CHEMBL449298	0
CHEMBL504816	0
CHEMBL571436	0
CHEMBL576123	0
CHEMBL584991	0
CHEMBL570797	0
CHEMBL577335	1
CHEMBL578212	1
CHEMBL193664	0
