# Supplementary material for: Predicting the protein targets for athletic performance-enhancing substances
Source: J Cheminform. 2013 Jun 25;5:31. doi: 10.1186/1758-2946-5-31 (PMC3701582; doi:10.1186/1758-2946-5-31)
Supplement: Additional file 3 — Filtered and refined families. For each of the filtered families, we list all the compounds in the filtered family and the refined families that they are members of. [file 1758-2946-5-31-S3.zip › Clustering/CHEMBL1075298.clu]

CHEMBL223344	1
CHEMBL256689	1
CHEMBL256864	1
CHEMBL257495	1
CHEMBL271688	1
CHEMBL271881	1
CHEMBL271673	1
CHEMBL401735	1
CHEMBL402239	1
CHEMBL401859	1
CHEMBL404450	1
CHEMBL403051	1
CHEMBL445413	1
CHEMBL605653	2
CHEMBL256057	1
CHEMBL256688	1
CHEMBL402238	1
CHEMBL573824	2
CHEMBL574529	2
CHEMBL574987	2
CHEMBL572897	2
CHEMBL582936	2
