# Supplementary material for: Predicting the protein targets for athletic performance-enhancing substances
Source: J Cheminform. 2013 Jun 25;5:31. doi: 10.1186/1758-2946-5-31 (PMC3701582; doi:10.1186/1758-2946-5-31)
Supplement: Additional file 3 — Filtered and refined families. For each of the filtered families, we list all the compounds in the filtered family and the refined families that they are members of. [file 1758-2946-5-31-S3.zip › Clustering/CHEMBL1075299.clu]

CHEMBL7064	0
CHEMBL14563	0
CHEMBL15928	0
CHEMBL633	0
CHEMBL29292	0
CHEMBL56393	0
CHEMBL165	0
CHEMBL225284	0
CHEMBL275516	0
CHEMBL393591	1
CHEMBL393979	1
CHEMBL1328542	0
CHEMBL1487948	0
CHEMBL1525723	0
CHEMBL1596500	0
