# Supplementary material for: Predicting the protein targets for athletic performance-enhancing substances
Source: J Cheminform. 2013 Jun 25;5:31. doi: 10.1186/1758-2946-5-31 (PMC3701582; doi:10.1186/1758-2946-5-31)
Supplement: Additional file 3 — Filtered and refined families. For each of the filtered families, we list all the compounds in the filtered family and the refined families that they are members of. [file 1758-2946-5-31-S3.zip › Clustering/CHEMBL1075302.clu]

CHEMBL569434	1
CHEMBL566484	1
CHEMBL566076	1
CHEMBL567953	1
CHEMBL567778	1
CHEMBL567777	1
CHEMBL568164	1
CHEMBL568609	1
CHEMBL567743	1
CHEMBL566940	1
CHEMBL568398	1
CHEMBL566471	1
CHEMBL567372	1
CHEMBL567572	1
CHEMBL569903	1
CHEMBL576252	1
CHEMBL577519	1
CHEMBL583016	1
CHEMBL585876	1
CHEMBL585703	1
CHEMBL582979	1
CHEMBL567373	1
CHEMBL567954	1
