# Supplementary material for: Predicting the protein targets for athletic performance-enhancing substances
Source: J Cheminform. 2013 Jun 25;5:31. doi: 10.1186/1758-2946-5-31 (PMC3701582; doi:10.1186/1758-2946-5-31)
Supplement: Additional file 3 — Filtered and refined families. For each of the filtered families, we list all the compounds in the filtered family and the refined families that they are members of. [file 1758-2946-5-31-S3.zip › Clustering/CHEMBL1075307.clu]

CHEMBL166509	1
CHEMBL171548	1
CHEMBL168956	1
CHEMBL355606	1
CHEMBL449298	0
CHEMBL435072	1
CHEMBL576123	0
CHEMBL176991	0
CHEMBL441669	1
CHEMBL445966	1
