# Supplementary material for: Predicting the protein targets for athletic performance-enhancing substances
Source: J Cheminform. 2013 Jun 25;5:31. doi: 10.1186/1758-2946-5-31 (PMC3701582; doi:10.1186/1758-2946-5-31)
Supplement: Additional file 3 — Filtered and refined families. For each of the filtered families, we list all the compounds in the filtered family and the refined families that they are members of. [file 1758-2946-5-31-S3.zip › Clustering/CHEMBL1075315.clu]

CHEMBL67166	0
CHEMBL1309871	0
CHEMBL1366012	0
CHEMBL1359342	0
CHEMBL1382003	0
CHEMBL1382320	0
CHEMBL1406895	0
CHEMBL1437683	1
CHEMBL1431608	1
CHEMBL1443778	0
CHEMBL1477528	0
CHEMBL1522544	0
CHEMBL1524932	0
CHEMBL1557648	0
