# Supplementary material for: Predicting the protein targets for athletic performance-enhancing substances
Source: J Cheminform. 2013 Jun 25;5:31. doi: 10.1186/1758-2946-5-31 (PMC3701582; doi:10.1186/1758-2946-5-31)
Supplement: Additional file 3 — Filtered and refined families. For each of the filtered families, we list all the compounds in the filtered family and the refined families that they are members of. [file 1758-2946-5-31-S3.zip › Clustering/CHEMBL1075317.clu]

CHEMBL1086450	1
CHEMBL1082287	1
CHEMBL1082284	3
CHEMBL1086451	1
CHEMBL1086454	1
CHEMBL1082288	1
CHEMBL1082289	1
CHEMBL1082285	3
CHEMBL1084622	2
CHEMBL1084621	2
CHEMBL1086531	2
CHEMBL1085604	2
CHEMBL1086452	1
CHEMBL1086455	2
CHEMBL1082282	3
CHEMBL1086083	2
CHEMBL1085865	2
CHEMBL1084623	2
CHEMBL1086449	1
CHEMBL1086453	1
CHEMBL1082286	3
CHEMBL1082281	3
CHEMBL1086448	1
CHEMBL1082290	1
CHEMBL1086456	1
