# Supplementary material for: Predicting the protein targets for athletic performance-enhancing substances
Source: J Cheminform. 2013 Jun 25;5:31. doi: 10.1186/1758-2946-5-31 (PMC3701582; doi:10.1186/1758-2946-5-31)
Supplement: Additional file 3 — Filtered and refined families. For each of the filtered families, we list all the compounds in the filtered family and the refined families that they are members of. [file 1758-2946-5-31-S3.zip › Clustering/CHEMBL1075319.clu]

CHEMBL8165	1
CHEMBL258405	0
CHEMBL275628	1
CHEMBL460302	1
CHEMBL470670	0
CHEMBL1173240	0
CHEMBL357130	1
CHEMBL1288652	1
CHEMBL1650511	0
CHEMBL1289953	0
CHEMBL1288716	1
CHEMBL1288717	1
CHEMBL1289952	0
