# Supplementary material for: Predicting the protein targets for athletic performance-enhancing substances
Source: J Cheminform. 2013 Jun 25;5:31. doi: 10.1186/1758-2946-5-31 (PMC3701582; doi:10.1186/1758-2946-5-31)
Supplement: Additional file 3 — Filtered and refined families. For each of the filtered families, we list all the compounds in the filtered family and the refined families that they are members of. [file 1758-2946-5-31-S3.zip › Clustering/CHEMBL1075322.clu]

CHEMBL28123	0
CHEMBL144472	0
CHEMBL190461	0
CHEMBL942	0
CHEMBL338474	35
CHEMBL394883	53
CHEMBL417727	0
CHEMBL473162	65
CHEMBL486196	35
CHEMBL518292	0
CHEMBL567422	0
CHEMBL591628	0
CHEMBL1197872	40
CHEMBL63857	25
CHEMBL492468	0
CHEMBL595700	69
CHEMBL1358700	17
CHEMBL1334080	27
CHEMBL1337406	49
CHEMBL1334062	0
CHEMBL1336735	13
CHEMBL1335437	0
CHEMBL1334033	0
CHEMBL1337283	0
CHEMBL1335610	0
CHEMBL1299526	0
CHEMBL1302541	0
CHEMBL1299357	0
CHEMBL1301717	0
CHEMBL1302969	0
CHEMBL1299860	0
CHEMBL1303193	8
CHEMBL1303719	0
CHEMBL1303426	0
CHEMBL1301480	69
CHEMBL1301364	0
CHEMBL1353797	0
CHEMBL1354041	44
CHEMBL1352844	70
CHEMBL1354443	46
CHEMBL1357976	1
CHEMBL1324005	0
CHEMBL1307021	0
CHEMBL1323770	0
CHEMBL1309568	0
CHEMBL1309286	0
CHEMBL528068	48
CHEMBL1307040	64
CHEMBL1310336	3
CHEMBL1306030	0
CHEMBL1309737	0
CHEMBL1306983	46
CHEMBL1370053	0
CHEMBL1367646	5
CHEMBL1308168	48
CHEMBL1305786	0
CHEMBL1305128	0
CHEMBL1367120	0
CHEMBL1368337	0
CHEMBL1364294	0
CHEMBL1368609	60
CHEMBL1366039	10
CHEMBL1364787	0
CHEMBL1366942	0
CHEMBL1365457	4
CHEMBL1369676	13
CHEMBL1366814	52
CHEMBL1366697	0
CHEMBL1349766	0
CHEMBL1349365	55
CHEMBL1342665	49
CHEMBL1349137	0
CHEMBL1346587	0
CHEMBL1345762	0
CHEMBL1345894	0
CHEMBL1346628	65
CHEMBL1310804	0
CHEMBL1312862	0
CHEMBL1311814	31
CHEMBL1315151	17
CHEMBL1311617	33
CHEMBL1312189	0
CHEMBL1351101	0
CHEMBL1313003	0
CHEMBL1332308	0
CHEMBL1330249	21
CHEMBL1329450	36
CHEMBL1329461	0
CHEMBL1328774	15
CHEMBL1333105	21
CHEMBL1332976	37
CHEMBL1330920	32
CHEMBL1320393	71
CHEMBL1322645	27
CHEMBL1320439	0
CHEMBL1322695	63
CHEMBL1320217	13
CHEMBL1322167	0
CHEMBL1318829	31
CHEMBL1322039	0
CHEMBL1339027	0
CHEMBL1339079	0
CHEMBL1340834	0
CHEMBL1341885	0
CHEMBL1341792	18
CHEMBL1341584	29
CHEMBL1339993	70
CHEMBL1342283	0
CHEMBL1360615	0
CHEMBL1338630	17
CHEMBL1360057	41
CHEMBL1362746	0
CHEMBL1372770	54
CHEMBL1374931	0
CHEMBL1376556	0
CHEMBL1379686	0
CHEMBL1379160	0
CHEMBL1380290	0
CHEMBL1375159	0
CHEMBL1374260	0
CHEMBL1372506	42
CHEMBL1379600	23
CHEMBL1385661	0
CHEMBL1383626	0
CHEMBL1389346	41
CHEMBL1385295	0
CHEMBL1388263	56
CHEMBL1382625	0
CHEMBL1382402	67
CHEMBL1383283	2
CHEMBL1385076	20
CHEMBL1380402	0
CHEMBL1384956	0
CHEMBL1386881	23
CHEMBL1384502	1
CHEMBL1385325	0
CHEMBL1388639	55
CHEMBL1382438	0
CHEMBL1386647	16
CHEMBL1385758	34
CHEMBL1383072	0
CHEMBL1387413	1
CHEMBL1387415	0
CHEMBL1386216	5
CHEMBL1393849	0
CHEMBL1393740	0
CHEMBL1391790	25
CHEMBL1389833	0
CHEMBL1381673	3
CHEMBL1393768	0
CHEMBL1382214	3
CHEMBL1384384	5
CHEMBL1396733	27
CHEMBL1399348	0
CHEMBL1399906	0
CHEMBL1398595	0
CHEMBL1399533	0
CHEMBL1399430	0
CHEMBL1398194	21
CHEMBL1402920	16
CHEMBL1400386	0
CHEMBL1402210	3
CHEMBL1404067	0
CHEMBL1397703	5
CHEMBL1398414	5
CHEMBL1409312	51
CHEMBL1413436	56
CHEMBL1410009	36
CHEMBL1408029	60
CHEMBL1401308	0
CHEMBL1413319	0
CHEMBL1410377	0
CHEMBL1411573	6
CHEMBL1411673	4
CHEMBL1413629	1
CHEMBL1410102	58
CHEMBL1406190	1
CHEMBL1414328	37
CHEMBL1413533	66
CHEMBL1400132	72
CHEMBL1413610	0
CHEMBL1411212	7
CHEMBL1405922	0
CHEMBL1406762	24
CHEMBL1418691	20
CHEMBL1418843	0
CHEMBL1417311	11
CHEMBL1420800	0
CHEMBL1422284	0
CHEMBL1420918	5
CHEMBL1415594	0
CHEMBL1417504	37
CHEMBL1419899	0
CHEMBL1416366	61
CHEMBL1422144	0
CHEMBL1422471	0
CHEMBL1421470	0
CHEMBL1417992	12
CHEMBL1420151	7
CHEMBL1421591	45
CHEMBL1428931	2
CHEMBL1426498	22
CHEMBL1427618	56
CHEMBL1429129	47
CHEMBL1428217	0
CHEMBL1430124	3
CHEMBL1426793	0
CHEMBL1425177	0
CHEMBL1430016	38
CHEMBL1425766	19
CHEMBL1430372	0
CHEMBL1431682	0
CHEMBL1432668	32
CHEMBL1431310	52
CHEMBL1431953	6
CHEMBL1432870	33
CHEMBL1425137	2
CHEMBL1433825	17
CHEMBL1435592	27
CHEMBL1453578	5
CHEMBL1452959	53
CHEMBL1456168	0
CHEMBL1448070	3
CHEMBL1451470	0
CHEMBL1453321	37
CHEMBL1452186	0
CHEMBL1451187	4
CHEMBL1449468	0
CHEMBL1454021	0
CHEMBL1449992	0
CHEMBL1452926	0
CHEMBL1452827	61
CHEMBL1452831	59
CHEMBL1449056	0
CHEMBL1467451	0
CHEMBL1473266	46
CHEMBL1467977	42
CHEMBL1471590	13
CHEMBL1469240	0
CHEMBL1468438	0
CHEMBL1466203	9
CHEMBL1469184	0
CHEMBL1468612	44
CHEMBL1469952	13
CHEMBL1469736	18
CHEMBL1460039	22
CHEMBL1464552	0
CHEMBL1458403	0
CHEMBL1456846	0
CHEMBL1462334	0
CHEMBL1458591	0
CHEMBL1456900	0
CHEMBL1460750	71
CHEMBL1460351	17
CHEMBL1457828	0
CHEMBL1461991	0
CHEMBL1464477	6
CHEMBL1466352	0
CHEMBL1445966	53
CHEMBL1457590	40
CHEMBL1442953	0
CHEMBL1446359	13
CHEMBL1441118	0
CHEMBL1484713	0
CHEMBL1447563	30
CHEMBL1484306	16
CHEMBL1485865	28
CHEMBL1488408	0
CHEMBL1485443	15
CHEMBL1486034	0
CHEMBL1443900	22
CHEMBL1487870	1
CHEMBL1485010	0
CHEMBL1489005	0
CHEMBL1444708	1
CHEMBL1441155	7
CHEMBL1507172	3
CHEMBL1498988	52
CHEMBL1499155	17
CHEMBL1499436	0
CHEMBL1502712	0
CHEMBL1499057	72
CHEMBL1503962	28
CHEMBL1499761	56
CHEMBL1483471	29
CHEMBL1498296	34
CHEMBL1494735	0
CHEMBL1492859	0
CHEMBL1494709	5
CHEMBL1503163	0
CHEMBL1491374	27
CHEMBL1493155	0
CHEMBL1495714	0
CHEMBL1497403	62
CHEMBL1497796	54
CHEMBL1481098	14
CHEMBL1481494	3
CHEMBL1478103	0
CHEMBL1474579	27
CHEMBL1480330	34
CHEMBL1490229	0
CHEMBL1520896	0
CHEMBL1518491	0
CHEMBL1516136	46
CHEMBL1517179	6
CHEMBL1521425	0
CHEMBL1519569	0
CHEMBL1521921	50
CHEMBL1522582	0
CHEMBL1533317	49
CHEMBL1539310	0
CHEMBL1533624	21
CHEMBL1532440	0
CHEMBL1537489	0
CHEMBL1538389	48
CHEMBL1538100	0
CHEMBL1534425	3
CHEMBL1540265	38
CHEMBL1527447	30
CHEMBL1539483	0
CHEMBL1540149	16
CHEMBL1525922	0
CHEMBL1528367	0
CHEMBL1528960	18
CHEMBL1530739	62
CHEMBL1531186	39
CHEMBL1524740	0
CHEMBL1528681	13
CHEMBL1532240	0
CHEMBL1531676	0
CHEMBL1526126	66
CHEMBL1526545	22
CHEMBL1531245	0
CHEMBL1532025	1
CHEMBL1507704	64
CHEMBL1508142	0
CHEMBL1511524	0
CHEMBL1528073	19
CHEMBL1507657	16
CHEMBL1510156	0
CHEMBL1526855	0
CHEMBL1508295	0
CHEMBL1557049	0
CHEMBL1561279	0
CHEMBL1559707	59
CHEMBL1560714	0
CHEMBL1556022	0
CHEMBL1559423	57
CHEMBL1557196	63
CHEMBL1558042	57
CHEMBL1510620	24
CHEMBL1555660	5
CHEMBL1546394	51
CHEMBL1546404	0
CHEMBL1545309	0
CHEMBL1546161	22
CHEMBL1545328	38
CHEMBL1545460	0
CHEMBL1549816	0
CHEMBL1549881	22
CHEMBL1549450	0
CHEMBL1545109	45
CHEMBL1572633	9
CHEMBL1569918	0
CHEMBL1571610	46
CHEMBL1570871	0
CHEMBL1567273	68
CHEMBL1572785	0
CHEMBL1573492	0
CHEMBL1566610	35
CHEMBL1567371	3
CHEMBL1566752	5
CHEMBL1571345	57
CHEMBL1540809	0
CHEMBL1574067	0
CHEMBL1562939	0
CHEMBL1542168	10
CHEMBL1542448	6
CHEMBL1542604	22
CHEMBL1542811	0
CHEMBL1541518	67
CHEMBL1585369	0
CHEMBL1585390	0
CHEMBL1588335	58
CHEMBL1589453	0
CHEMBL1543857	0
CHEMBL1587026	0
CHEMBL1585996	20
CHEMBL1544265	0
CHEMBL1585304	0
CHEMBL1544821	38
CHEMBL1586982	0
CHEMBL1585145	0
CHEMBL1583950	14
CHEMBL1603416	0
CHEMBL1605739	0
CHEMBL1605052	0
CHEMBL1586425	73
CHEMBL1586179	0
CHEMBL1586567	7
CHEMBL1585203	24
CHEMBL1605460	0
CHEMBL1600050	0
CHEMBL1584949	17
CHEMBL1603477	0
CHEMBL1605039	39
CHEMBL1606490	0
CHEMBL1603048	0
CHEMBL1597506	22
CHEMBL1599391	12
CHEMBL1596226	0
CHEMBL1598050	0
CHEMBL1599006	0
CHEMBL1606675	1
CHEMBL1578189	7
CHEMBL1579846	0
CHEMBL1575373	0
CHEMBL1577981	8
CHEMBL1581985	47
CHEMBL1578487	68
CHEMBL1577199	57
CHEMBL1598948	51
CHEMBL1581708	0
CHEMBL1581013	0
CHEMBL1582037	0
CHEMBL1582765	9
CHEMBL1483643	0
CHEMBL1610240	0
CHEMBL1613157	23
CHEMBL1613644	0
CHEMBL1502847	13
CHEMBL1353155	1
CHEMBL1611292	0
CHEMBL1464449	50
CHEMBL1612398	0
CHEMBL1611041	40
CHEMBL1610870	17
CHEMBL1362504	0
CHEMBL1566398	0
CHEMBL1611770	8
CHEMBL1610008	0
CHEMBL1611658	36
CHEMBL1702597	13
CHEMBL1701998	16
CHEMBL1698243	22
CHEMBL1701470	5
CHEMBL1718220	6
CHEMBL1718432	12
CHEMBL1703772	10
CHEMBL1716219	0
CHEMBL1719423	10
CHEMBL1725618	22
CHEMBL1722450	6
CHEMBL1715275	16
CHEMBL1726224	6
CHEMBL1722769	5
CHEMBL1704084	10
CHEMBL1710108	17
CHEMBL1727053	0
CHEMBL1708243	22
CHEMBL1736438	6
CHEMBL1730381	7
CHEMBL1440303	73
CHEMBL1730076	6
CHEMBL1729479	10
CHEMBL1734939	22
CHEMBL1335495	0
CHEMBL1314099	24
CHEMBL1490915	0
CHEMBL1515610	39
CHEMBL1543720	11
CHEMBL1701630	5
CHEMBL1698983	6
CHEMBL1697974	5
CHEMBL1703285	16
CHEMBL1703896	16
CHEMBL1699880	12
CHEMBL1714569	43
CHEMBL1698745	7
CHEMBL1720072	7
CHEMBL1718746	20
CHEMBL1714272	12
CHEMBL1713121	20
CHEMBL1718537	16
CHEMBL1715363	20
CHEMBL1717402	7
CHEMBL1721827	16
CHEMBL1724584	43
CHEMBL1724849	20
CHEMBL1722279	12
CHEMBL1727267	26
CHEMBL1727434	3
CHEMBL1724622	20
CHEMBL1709590	5
CHEMBL1709028	26
CHEMBL1707797	5
CHEMBL1707926	43
CHEMBL1705660	7
CHEMBL1710129	16
CHEMBL1720530	26
CHEMBL1708510	26
CHEMBL1733320	7
CHEMBL1733298	20
CHEMBL1734191	43
CHEMBL1734382	12
CHEMBL1730617	5
CHEMBL1728754	39
