# Supplementary material for: Predicting the protein targets for athletic performance-enhancing substances
Source: J Cheminform. 2013 Jun 25;5:31. doi: 10.1186/1758-2946-5-31 (PMC3701582; doi:10.1186/1758-2946-5-31)
Supplement: Additional file 3 — Filtered and refined families. For each of the filtered families, we list all the compounds in the filtered family and the refined families that they are members of. [file 1758-2946-5-31-S3.zip › Clustering/CHEMBL1075362.clu]

CHEMBL35241	0
CHEMBL103410	1
CHEMBL116438	1
CHEMBL1087679	1
CHEMBL1087689	1
CHEMBL1086746	2
CHEMBL1088447	2
CHEMBL1082222	1
CHEMBL1082223	1
CHEMBL1088425	1
