# Supplementary material for: Predicting the protein targets for athletic performance-enhancing substances
Source: J Cheminform. 2013 Jun 25;5:31. doi: 10.1186/1758-2946-5-31 (PMC3701582; doi:10.1186/1758-2946-5-31)
Supplement: Additional file 3 — Filtered and refined families. For each of the filtered families, we list all the compounds in the filtered family and the refined families that they are members of. [file 1758-2946-5-31-S3.zip › Clustering/CHEMBL1075381.clu]

CHEMBL554	0
CHEMBL64925	0
CHEMBL1079852	5
CHEMBL116438	0
CHEMBL413	0
CHEMBL48	0
CHEMBL535	0
CHEMBL359744	0
CHEMBL1277991	6
CHEMBL450786	0
CHEMBL456408	1
CHEMBL456409	1
CHEMBL456839	1
CHEMBL456831	1
CHEMBL456832	1
CHEMBL463786	1
CHEMBL460408	1
CHEMBL460409	1
CHEMBL460410	1
CHEMBL460411	1
CHEMBL469393	2
CHEMBL474082	1
CHEMBL474083	1
CHEMBL474504	2
CHEMBL474505	2
CHEMBL473265	2
CHEMBL473266	2
CHEMBL473267	1
CHEMBL473060	2
CHEMBL475699	1
CHEMBL511351	1
CHEMBL513772	1
CHEMBL514303	2
CHEMBL539712	7
CHEMBL541222	7
CHEMBL550406	7
CHEMBL551880	7
CHEMBL551879	7
CHEMBL561078	7
CHEMBL560878	7
CHEMBL558067	7
CHEMBL572878	0
CHEMBL601719	0
CHEMBL1079853	5
CHEMBL1079851	5
CHEMBL1080354	0
CHEMBL1169973	3
CHEMBL1169974	3
CHEMBL1336	0
CHEMBL180022	0
CHEMBL1170201	3
CHEMBL1169792	3
CHEMBL1170008	3
CHEMBL1170604	3
CHEMBL1170813	3
CHEMBL1170814	3
CHEMBL1172322	3
CHEMBL1171221	3
CHEMBL1170782	3
CHEMBL1172127	3
CHEMBL1170603	3
CHEMBL1171222	3
CHEMBL506089	1
CHEMBL509032	0
CHEMBL1231795	0
CHEMBL1275663	4
CHEMBL1276368	3
CHEMBL1276345	3
CHEMBL1276758	3
CHEMBL1277003	4
CHEMBL1276011	3
CHEMBL1276012	3
CHEMBL1276013	3
CHEMBL1276014	3
CHEMBL1277909	6
CHEMBL1276320	3
CHEMBL1277096	4
CHEMBL1277004	4
CHEMBL1276829	4
CHEMBL1276914	4
CHEMBL1276915	4
CHEMBL1278168	6
CHEMBL558527	7
CHEMBL1270031	0
CHEMBL278315	0
CHEMBL1278080	6
CHEMBL1652013	0
