# Supplementary material for: Predicting the protein targets for athletic performance-enhancing substances
Source: J Cheminform. 2013 Jun 25;5:31. doi: 10.1186/1758-2946-5-31 (PMC3701582; doi:10.1186/1758-2946-5-31)
Supplement: Additional file 3 — Filtered and refined families. For each of the filtered families, we list all the compounds in the filtered family and the refined families that they are members of. [file 1758-2946-5-31-S3.zip › Clustering/CHEMBL1075385.clu]

CHEMBL503517	1
CHEMBL498982	1
CHEMBL553	0
CHEMBL64925	0
CHEMBL48	0
CHEMBL535	0
CHEMBL359744	0
CHEMBL443510	1
CHEMBL470318	1
CHEMBL472557	1
CHEMBL488264	1
CHEMBL488441	1
CHEMBL488442	0
CHEMBL512860	1
CHEMBL513743	1
CHEMBL572878	0
CHEMBL601719	0
CHEMBL1095568	2
CHEMBL1095571	2
CHEMBL1095572	2
CHEMBL1095590	2
CHEMBL1095569	2
CHEMBL1095570	2
CHEMBL1169973	3
CHEMBL1169974	3
CHEMBL217092	0
CHEMBL302449	0
CHEMBL180022	0
CHEMBL1170201	3
CHEMBL1095589	2
CHEMBL1169792	3
CHEMBL1170008	3
CHEMBL1170604	3
CHEMBL1170813	3
CHEMBL1170814	3
CHEMBL1172322	3
CHEMBL1171221	3
CHEMBL1170782	3
CHEMBL1169975	3
CHEMBL1172127	3
CHEMBL1170603	3
CHEMBL1171222	3
CHEMBL509032	0
CHEMBL1275663	4
CHEMBL1276368	3
CHEMBL1276345	3
CHEMBL1276758	3
CHEMBL1277003	4
CHEMBL1276011	3
CHEMBL1276012	3
CHEMBL1276013	3
CHEMBL1276014	3
CHEMBL1276320	3
CHEMBL1277096	4
CHEMBL1276732	3
CHEMBL1277004	4
CHEMBL1276914	4
CHEMBL1276915	4
CHEMBL1276757	3
CHEMBL1094949	2
CHEMBL1095591	2
CHEMBL278315	0
CHEMBL1278080	2
CHEMBL1094943	2
CHEMBL1099265	2
