# Supplementary material for: Predicting the protein targets for athletic performance-enhancing substances
Source: J Cheminform. 2013 Jun 25;5:31. doi: 10.1186/1758-2946-5-31 (PMC3701582; doi:10.1186/1758-2946-5-31)
Supplement: Additional file 3 — Filtered and refined families. For each of the filtered families, we list all the compounds in the filtered family and the refined families that they are members of. [file 1758-2946-5-31-S3.zip › Clustering/CHEMBL1075387.clu]

CHEMBL1085713	6
CHEMBL9941	0
CHEMBL64925	0
CHEMBL269277	6
CHEMBL295602	1
CHEMBL48	0
CHEMBL535	0
CHEMBL450786	0
CHEMBL1253520	3
CHEMBL1253528	4
CHEMBL1253529	4
CHEMBL1253524	5
CHEMBL1253525	5
CHEMBL1253526	5
CHEMBL1253527	4
CHEMBL1253530	1
CHEMBL1253523	4
CHEMBL572878	0
CHEMBL590324	1
CHEMBL590703	0
CHEMBL600449	1
CHEMBL600452	1
CHEMBL600453	1
CHEMBL600454	1
CHEMBL601719	0
CHEMBL602532	1
CHEMBL598982	1
CHEMBL600656	1
CHEMBL605349	1
CHEMBL1085716	6
CHEMBL1085712	6
CHEMBL1080280	1
CHEMBL1085718	6
CHEMBL1089822	4
CHEMBL1090335	1
CHEMBL1090336	3
CHEMBL1090330	1
CHEMBL1090331	1
CHEMBL1090332	1
CHEMBL1090341	1
CHEMBL1090333	1
CHEMBL1090338	3
CHEMBL1090337	3
CHEMBL1090339	4
CHEMBL1085714	6
CHEMBL180022	0
CHEMBL1089817	1
CHEMBL589344	1
CHEMBL509032	0
CHEMBL1090334	1
CHEMBL1090340	4
CHEMBL1271592	2
CHEMBL1269525	2
CHEMBL1269533	2
CHEMBL1269534	2
CHEMBL1269535	2
CHEMBL1269526	2
CHEMBL1269527	2
CHEMBL1269528	2
CHEMBL1271483	2
CHEMBL1271536	2
CHEMBL1269529	2
CHEMBL1269532	2
CHEMBL1269537	2
CHEMBL1269531	2
CHEMBL1269536	2
CHEMBL1269524	2
CHEMBL1269520	2
CHEMBL1269521	2
CHEMBL1269522	2
CHEMBL1269523	2
CHEMBL1269516	2
CHEMBL278315	0
CHEMBL1269530	2
CHEMBL1630881	2
CHEMBL1630882	2
CHEMBL1630877	2
CHEMBL1630878	2
CHEMBL1630879	2
CHEMBL1630876	2
CHEMBL1630880	2
CHEMBL1630874	2
CHEMBL1630875	2
CHEMBL1629726	2
