# Supplementary material for: Predicting the protein targets for athletic performance-enhancing substances
Source: J Cheminform. 2013 Jun 25;5:31. doi: 10.1186/1758-2946-5-31 (PMC3701582; doi:10.1186/1758-2946-5-31)
Supplement: Additional file 3 — Filtered and refined families. For each of the filtered families, we list all the compounds in the filtered family and the refined families that they are members of. [file 1758-2946-5-31-S3.zip › Clustering/CHEMBL1075388.clu]

CHEMBL503517	36
CHEMBL498982	36
CHEMBL582854	60
CHEMBL1171057	22
CHEMBL52	0
CHEMBL57	0
CHEMBL67	0
CHEMBL61	51
CHEMBL84	30
CHEMBL515	45
CHEMBL107	0
CHEMBL43482	17
CHEMBL53463	28
CHEMBL64925	26
CHEMBL78010	34
CHEMBL88460	0
CHEMBL90983	44
CHEMBL95956	52
CHEMBL98350	0
CHEMBL117	34
CHEMBL109252	0
CHEMBL1076206	0
CHEMBL140681	7
CHEMBL188399	3
CHEMBL179	28
CHEMBL413	0
CHEMBL223228	0
CHEMBL224769	0
CHEMBL233205	1
CHEMBL233050	2
CHEMBL233052	17
CHEMBL233208	1
CHEMBL233209	1
CHEMBL233224	1
CHEMBL233225	1
CHEMBL233213	1
CHEMBL233251	2
CHEMBL234451	1
CHEMBL234452	1
CHEMBL234443	1
CHEMBL233458	2
CHEMBL234624	1
CHEMBL234625	1
CHEMBL234626	1
CHEMBL234981	3
CHEMBL236918	3
CHEMBL242550	56
CHEMBL243205	56
CHEMBL243206	56
CHEMBL242992	56
CHEMBL244006	0
CHEMBL244007	56
CHEMBL244899	5
CHEMBL244900	5
CHEMBL244901	5
CHEMBL245376	32
CHEMBL244322	5
CHEMBL245574	48
CHEMBL246165	32
CHEMBL246167	32
CHEMBL245966	48
CHEMBL245967	48
CHEMBL244711	5
CHEMBL244712	5
CHEMBL248713	4
CHEMBL248712	4
CHEMBL248890	4
CHEMBL248891	4
CHEMBL249094	4
CHEMBL249095	4
CHEMBL249096	4
CHEMBL249302	4
CHEMBL249303	4
CHEMBL249518	4
CHEMBL249519	4
CHEMBL249500	0
CHEMBL249502	9
CHEMBL251308	33
CHEMBL251739	9
CHEMBL251740	4
CHEMBL257334	0
CHEMBL258015	0
CHEMBL260493	5
CHEMBL261720	0
CHEMBL261367	44
CHEMBL481	30
CHEMBL269277	33
CHEMBL293096	22
CHEMBL48	0
CHEMBL318196	52
CHEMBL535	0
CHEMBL359744	28
CHEMBL392743	1
CHEMBL395392	48
CHEMBL392306	1
CHEMBL396733	56
CHEMBL396549	5
CHEMBL396976	0
CHEMBL395485	5
CHEMBL394465	32
CHEMBL398989	1
CHEMBL391437	4
CHEMBL400749	4
CHEMBL400858	4
CHEMBL400859	4
CHEMBL393462	1
CHEMBL397549	48
CHEMBL400568	4
CHEMBL406943	5
CHEMBL400569	4
CHEMBL400906	4
CHEMBL401064	4
CHEMBL406631	5
CHEMBL406207	5
CHEMBL939	0
CHEMBL427066	0
CHEMBL428921	5
CHEMBL428225	48
CHEMBL429478	4
CHEMBL428676	17
CHEMBL443340	53
CHEMBL443604	18
CHEMBL444437	33
CHEMBL445978	0
CHEMBL453370	54
CHEMBL460387	34
CHEMBL459993	8
CHEMBL1240866	6
CHEMBL459992	8
CHEMBL1240858	6
CHEMBL1240863	6
CHEMBL459773	8
CHEMBL459774	8
CHEMBL1240864	6
CHEMBL459775	8
CHEMBL1240865	6
CHEMBL460839	8
CHEMBL1240703	40
CHEMBL1240867	6
CHEMBL1240860	6
CHEMBL1240861	6
CHEMBL470318	48
CHEMBL472557	48
CHEMBL472248	8
CHEMBL472454	8
CHEMBL471208	8
CHEMBL1254485	16
CHEMBL484876	0
CHEMBL480880	49
CHEMBL480881	33
CHEMBL481071	33
CHEMBL483757	34
CHEMBL487029	56
CHEMBL486864	6
CHEMBL488264	36
CHEMBL1253582	16
CHEMBL488441	36
CHEMBL488442	0
CHEMBL488902	0
CHEMBL489058	0
CHEMBL488644	57
CHEMBL506074	53
CHEMBL501743	0
CHEMBL499336	18
CHEMBL501729	18
CHEMBL501730	18
CHEMBL501808	6
CHEMBL502813	18
CHEMBL510476	8
CHEMBL513054	8
CHEMBL499424	8
CHEMBL502003	3
CHEMBL503095	3
CHEMBL511204	60
CHEMBL511796	8
CHEMBL513743	36
CHEMBL516491	21
CHEMBL520583	0
CHEMBL520239	56
CHEMBL517098	8
CHEMBL519799	9
CHEMBL520010	9
CHEMBL524368	3
CHEMBL541643	31
CHEMBL541182	10
CHEMBL554795	10
CHEMBL553939	55
CHEMBL551146	59
CHEMBL556287	10
CHEMBL550011	0
CHEMBL551801	45
CHEMBL556399	35
CHEMBL560895	55
CHEMBL563608	55
CHEMBL560410	44
CHEMBL563389	44
CHEMBL565545	38
CHEMBL565061	29
CHEMBL569312	37
CHEMBL569768	37
CHEMBL568855	37
CHEMBL568448	17
CHEMBL563297	10
CHEMBL568454	38
CHEMBL568654	17
CHEMBL569735	37
CHEMBL569081	37
CHEMBL570642	11
CHEMBL570443	11
CHEMBL571112	58
CHEMBL571747	11
CHEMBL572878	0
CHEMBL570873	58
CHEMBL570604	38
CHEMBL570458	11
CHEMBL570658	11
CHEMBL571557	11
CHEMBL570648	11
CHEMBL571744	11
CHEMBL571748	11
CHEMBL570421	11
CHEMBL570422	11
CHEMBL571130	37
CHEMBL570414	0
CHEMBL570681	11
CHEMBL570453	11
CHEMBL578987	17
CHEMBL583245	37
CHEMBL583133	11
CHEMBL578391	37
CHEMBL583025	37
CHEMBL585148	58
CHEMBL583678	37
CHEMBL584942	11
CHEMBL585334	11
CHEMBL585335	11
CHEMBL585144	11
CHEMBL591920	3
CHEMBL593528	47
CHEMBL595134	0
CHEMBL597912	3
CHEMBL597703	3
CHEMBL598316	3
CHEMBL598317	0
CHEMBL598518	3
CHEMBL598519	3
CHEMBL595162	47
CHEMBL598664	3
CHEMBL600380	3
CHEMBL598302	3
CHEMBL598735	3
CHEMBL601719	0
CHEMBL603469	40
CHEMBL602253	3
CHEMBL598303	3
CHEMBL598304	3
CHEMBL603616	0
CHEMBL599748	3
CHEMBL599749	3
CHEMBL599750	3
CHEMBL600379	0
CHEMBL602458	3
CHEMBL602459	3
CHEMBL598527	3
CHEMBL603889	3
CHEMBL602460	3
CHEMBL604318	3
CHEMBL604518	3
CHEMBL608533	40
CHEMBL1080476	58
CHEMBL1095568	12
CHEMBL1095571	12
CHEMBL1095572	12
CHEMBL1095590	12
CHEMBL1095569	12
CHEMBL1089082	29
CHEMBL1089083	29
CHEMBL1095570	12
CHEMBL1096926	0
CHEMBL1087650	25
CHEMBL1169973	13
CHEMBL1169974	13
CHEMBL1090143	29
CHEMBL44657	51
CHEMBL217092	0
CHEMBL1336	23
CHEMBL180022	0
CHEMBL1169996	14
CHEMBL1169998	14
CHEMBL1170201	13
CHEMBL1095589	12
CHEMBL1169792	13
CHEMBL1170008	13
CHEMBL1169631	14
CHEMBL1170604	13
CHEMBL1172627	0
CHEMBL1171312	14
CHEMBL1171012	14
CHEMBL1171014	14
CHEMBL1171015	14
CHEMBL1170813	13
CHEMBL1170814	13
CHEMBL1172322	13
CHEMBL1169814	14
CHEMBL1170804	14
CHEMBL1170805	14
CHEMBL1171221	13
CHEMBL1172521	14
CHEMBL1170782	13
CHEMBL1224282	15
CHEMBL1224362	15
CHEMBL1170191	14
CHEMBL1169975	13
CHEMBL1224364	15
CHEMBL1224363	15
CHEMBL1224280	15
CHEMBL1171682	14
CHEMBL1171013	14
CHEMBL1170603	13
CHEMBL1169999	14
CHEMBL1171222	13
CHEMBL1224359	15
CHEMBL1224210	15
CHEMBL1224365	15
CHEMBL1224208	15
CHEMBL1224211	15
CHEMBL1224360	15
CHEMBL1224278	15
CHEMBL1224276	15
CHEMBL1224133	15
CHEMBL1224137	15
CHEMBL1224361	15
CHEMBL1224366	15
CHEMBL1222778	0
CHEMBL1224277	15
CHEMBL1224212	15
CHEMBL399042	48
CHEMBL1224134	15
CHEMBL1224281	15
CHEMBL1224209	15
CHEMBL506813	54
CHEMBL393460	1
CHEMBL590728	0
CHEMBL570444	11
CHEMBL1253607	16
CHEMBL1253608	16
CHEMBL233051	17
CHEMBL109480	46
CHEMBL233380	1
CHEMBL245770	48
CHEMBL249304	25
CHEMBL509032	0
CHEMBL1078226	0
CHEMBL500400	18
CHEMBL482484	9
CHEMBL471410	8
CHEMBL606211	3
CHEMBL501744	3
CHEMBL462101	3
CHEMBL1230607	0
CHEMBL1230165	41
CHEMBL571702	38
CHEMBL570605	38
CHEMBL1275663	19
CHEMBL1276368	13
CHEMBL1276345	13
CHEMBL1276758	13
CHEMBL1276179	25
CHEMBL1277003	19
CHEMBL1276011	13
CHEMBL1276012	13
CHEMBL1276013	13
CHEMBL1276014	13
CHEMBL1277909	9
CHEMBL1276320	13
CHEMBL1277096	19
CHEMBL1276732	13
CHEMBL1277004	19
CHEMBL1276829	19
CHEMBL1276914	19
CHEMBL1276915	19
CHEMBL1278168	42
CHEMBL519768	49
CHEMBL538346	31
CHEMBL526736	3
CHEMBL1094949	12
CHEMBL1095591	12
CHEMBL1272130	7
CHEMBL1271474	7
CHEMBL1271580	7
CHEMBL1271969	39
CHEMBL1271525	7
CHEMBL1271970	39
CHEMBL1272082	39
CHEMBL1271800	39
CHEMBL1272183	7
CHEMBL1272239	7
CHEMBL1272129	7
CHEMBL1272184	7
CHEMBL1271967	7
CHEMBL1271912	7
CHEMBL1271913	39
CHEMBL1271914	39
CHEMBL1269807	7
CHEMBL1271797	7
CHEMBL1271968	7
CHEMBL1272024	7
CHEMBL1272023	7
CHEMBL1272026	39
CHEMBL1271737	7
CHEMBL1271801	39
CHEMBL1271740	39
CHEMBL278315	46
CHEMBL1253609	16
CHEMBL1272131	7
CHEMBL1269043	7
CHEMBL378544	0
CHEMBL1615025	20
CHEMBL1278080	42
CHEMBL1684071	20
CHEMBL1684072	20
CHEMBL1684073	20
CHEMBL1684074	20
CHEMBL1684075	20
CHEMBL1684061	20
CHEMBL1684062	20
CHEMBL1684063	20
CHEMBL1684064	20
CHEMBL1684065	20
CHEMBL1668229	61
CHEMBL1681812	20
CHEMBL1684067	20
CHEMBL1668233	61
CHEMBL1684068	20
CHEMBL1684069	20
CHEMBL1684070	20
CHEMBL1681932	0
CHEMBL1652737	41
CHEMBL1652707	41
CHEMBL1688857	30
CHEMBL1684060	20
CHEMBL1689070	10
CHEMBL1688855	30
CHEMBL229097	35
CHEMBL229046	35
CHEMBL229098	35
CHEMBL449904	43
CHEMBL461255	21
CHEMBL1240842	22
CHEMBL1240843	22
CHEMBL1240862	6
CHEMBL1240850	22
CHEMBL467743	43
CHEMBL470150	0
CHEMBL1240859	6
CHEMBL482483	9
CHEMBL487453	57
CHEMBL487454	57
CHEMBL488211	56
CHEMBL488482	57
CHEMBL498420	23
CHEMBL495838	23
CHEMBL497628	23
CHEMBL495837	23
CHEMBL495636	23
CHEMBL495989	23
CHEMBL495788	23
CHEMBL1242069	0
CHEMBL510087	10
CHEMBL519409	57
CHEMBL522219	23
CHEMBL526659	23
CHEMBL522736	23
CHEMBL520881	56
CHEMBL526475	23
CHEMBL526278	23
CHEMBL534950	31
CHEMBL536070	35
CHEMBL537877	31
CHEMBL537878	31
CHEMBL537657	31
CHEMBL538334	31
CHEMBL535170	35
CHEMBL535171	35
CHEMBL541642	35
CHEMBL556857	24
CHEMBL556858	24
CHEMBL552219	24
CHEMBL552220	24
CHEMBL550940	24
CHEMBL555968	35
CHEMBL557421	24
CHEMBL555515	24
CHEMBL559361	35
CHEMBL562918	24
CHEMBL565092	24
CHEMBL565132	24
CHEMBL560810	59
CHEMBL562203	24
CHEMBL564312	24
CHEMBL583894	11
CHEMBL602661	3
CHEMBL607136	0
CHEMBL1079785	25
CHEMBL1080650	25
CHEMBL1080652	25
CHEMBL1080832	58
CHEMBL1084181	22
CHEMBL1084444	22
CHEMBL1087000	25
CHEMBL1081284	25
CHEMBL1080616	25
CHEMBL1083171	50
CHEMBL1088437	25
CHEMBL1088439	25
CHEMBL1088288	58
CHEMBL1086882	25
CHEMBL1083172	50
CHEMBL1080615	25
CHEMBL1076233	25
CHEMBL1080651	25
CHEMBL1080833	58
CHEMBL1088289	25
CHEMBL1086871	25
CHEMBL1088438	25
CHEMBL1087013	25
CHEMBL1087510	25
CHEMBL1080931	25
CHEMBL1172181	22
CHEMBL1224847	22
CHEMBL1171059	22
CHEMBL1210429	26
CHEMBL1224848	22
CHEMBL501046	10
CHEMBL1224856	22
CHEMBL1224853	22
CHEMBL1083170	22
CHEMBL467742	43
CHEMBL1276176	25
CHEMBL1276181	25
CHEMBL1276182	27
CHEMBL1276183	25
CHEMBL1276184	25
CHEMBL1276185	25
CHEMBL1276191	27
CHEMBL1276192	27
CHEMBL1276193	25
CHEMBL1276194	25
CHEMBL1276173	25
CHEMBL1276175	25
CHEMBL1276177	25
CHEMBL1276178	25
CHEMBL1210428	26
CHEMBL1276180	25
CHEMBL1278218	25
CHEMBL1276168	25
CHEMBL1276169	25
CHEMBL1276170	25
CHEMBL1277056	27
CHEMBL1276968	25
CHEMBL1276189	27
CHEMBL1276190	27
CHEMBL1276186	25
CHEMBL1276187	25
CHEMBL1276188	25
CHEMBL1276195	25
CHEMBL1276196	25
CHEMBL558174	35
CHEMBL500117	23
CHEMBL1087001	25
CHEMBL1081283	25
CHEMBL1272079	7
CHEMBL1271526	7
CHEMBL1271857	39
CHEMBL1272025	7
CHEMBL1630342	0
CHEMBL1630339	42
CHEMBL1271579	7
CHEMBL1630340	0
