# Supplementary material for: Predicting the protein targets for athletic performance-enhancing substances
Source: J Cheminform. 2013 Jun 25;5:31. doi: 10.1186/1758-2946-5-31 (PMC3701582; doi:10.1186/1758-2946-5-31)
Supplement: Additional file 3 — Filtered and refined families. For each of the filtered families, we list all the compounds in the filtered family and the refined families that they are members of. [file 1758-2946-5-31-S3.zip › Clustering/CHEMBL1075389.clu]

CHEMBL426	0
CHEMBL9941	0
CHEMBL515	11
CHEMBL671	0
CHEMBL852	11
CHEMBL60542	0
CHEMBL64925	0
CHEMBL189584	0
CHEMBL413	0
CHEMBL236242	1
CHEMBL238176	1
CHEMBL236866	1
CHEMBL236867	1
CHEMBL1489	0
CHEMBL54	0
CHEMBL572	0
CHEMBL48	0
CHEMBL535	0
CHEMBL391007	1
CHEMBL393735	1
CHEMBL393734	1
CHEMBL440896	2
CHEMBL451824	6
CHEMBL447255	2
CHEMBL452337	2
CHEMBL452338	2
CHEMBL447904	1
CHEMBL454676	10
CHEMBL454418	0
CHEMBL458608	1
CHEMBL458970	1
CHEMBL452328	2
CHEMBL458969	1
CHEMBL457898	1
CHEMBL455399	0
CHEMBL449942	1
CHEMBL456451	1
CHEMBL456452	1
CHEMBL458793	1
CHEMBL459143	1
CHEMBL459144	1
CHEMBL459145	1
CHEMBL486759	1
CHEMBL486761	1
CHEMBL486866	2
CHEMBL486867	2
CHEMBL494345	1
CHEMBL492566	1
CHEMBL494192	1
CHEMBL492915	1
CHEMBL494764	4
CHEMBL492803	3
CHEMBL492804	3
CHEMBL492577	1
CHEMBL494782	4
CHEMBL494344	1
CHEMBL492576	4
CHEMBL492565	1
CHEMBL494584	4
CHEMBL494954	4
CHEMBL495167	1
CHEMBL495168	1
CHEMBL503790	10
CHEMBL495371	1
CHEMBL494965	4
CHEMBL497335	5
CHEMBL495692	5
CHEMBL505911	2
CHEMBL508642	6
CHEMBL507980	1
CHEMBL514129	1
CHEMBL514130	1
CHEMBL510628	10
CHEMBL509447	0
CHEMBL516011	1
CHEMBL515840	1
CHEMBL521698	1
CHEMBL522496	1
CHEMBL520707	1
CHEMBL520708	1
CHEMBL521031	1
CHEMBL522703	1
CHEMBL519216	1
CHEMBL521691	4
CHEMBL521655	1
CHEMBL523331	1
CHEMBL525082	1
CHEMBL519890	2
CHEMBL521812	1
CHEMBL522722	5
CHEMBL523495	1
CHEMBL523038	4
CHEMBL523045	1
CHEMBL523371	1
CHEMBL541501	7
CHEMBL549844	8
CHEMBL552790	8
CHEMBL555041	7
CHEMBL551198	7
CHEMBL558446	9
CHEMBL560124	7
CHEMBL564322	9
CHEMBL563754	7
CHEMBL557106	7
CHEMBL572878	0
CHEMBL570539	7
CHEMBL601719	0
CHEMBL44657	0
CHEMBL507487	10
CHEMBL123	0
CHEMBL509032	0
CHEMBL549499	7
CHEMBL549703	8
CHEMBL278315	0
CHEMBL1689424	0
