# Supplementary material for: Predicting the protein targets for athletic performance-enhancing substances
Source: J Cheminform. 2013 Jun 25;5:31. doi: 10.1186/1758-2946-5-31 (PMC3701582; doi:10.1186/1758-2946-5-31)
Supplement: Additional file 3 — Filtered and refined families. For each of the filtered families, we list all the compounds in the filtered family and the refined families that they are members of. [file 1758-2946-5-31-S3.zip › Clustering/CHEMBL1075390.clu]

CHEMBL501513	11
CHEMBL1085713	6
CHEMBL67	24
CHEMBL9941	24
CHEMBL65	8
CHEMBL98	0
CHEMBL107	0
CHEMBL553	3
CHEMBL554	0
CHEMBL29197	3
CHEMBL53463	19
CHEMBL52765	3
CHEMBL941	34
CHEMBL64925	0
CHEMBL276711	0
CHEMBL116438	24
CHEMBL123292	0
CHEMBL126678	10
CHEMBL144222	1
CHEMBL148029	1
CHEMBL147487	1
CHEMBL153231	10
CHEMBL172017	0
CHEMBL188762	26
CHEMBL203062	2
CHEMBL204710	2
CHEMBL203477	29
CHEMBL204754	2
CHEMBL203642	2
CHEMBL205166	2
CHEMBL179	19
CHEMBL220267	29
CHEMBL220935	29
CHEMBL185	0
CHEMBL1448	0
CHEMBL228520	17
CHEMBL228506	3
CHEMBL228570	3
CHEMBL228571	3
CHEMBL228567	3
CHEMBL228572	3
CHEMBL241136	7
CHEMBL238982	7
CHEMBL243205	31
CHEMBL242992	31
CHEMBL242533	36
CHEMBL269277	37
CHEMBL295602	6
CHEMBL48	10
CHEMBL312687	6
CHEMBL338474	0
CHEMBL365306	27
CHEMBL382359	2
CHEMBL390452	36
CHEMBL390756	3
CHEMBL381122	2
CHEMBL390806	3
CHEMBL404881	0
CHEMBL1254199	4
CHEMBL939	0
CHEMBL1203945	17
CHEMBL431525	0
CHEMBL426907	3
CHEMBL443177	18
CHEMBL431811	3
CHEMBL447189	1
CHEMBL460781	0
CHEMBL470867	23
CHEMBL474614	18
CHEMBL475393	18
CHEMBL475402	18
CHEMBL475796	34
CHEMBL483313	4
CHEMBL484108	4
CHEMBL482715	4
CHEMBL482489	4
CHEMBL483108	4
CHEMBL1254285	4
CHEMBL485320	4
CHEMBL1253498	0
CHEMBL494530	18
CHEMBL492515	18
CHEMBL492319	18
CHEMBL493115	18
CHEMBL493727	18
CHEMBL493729	18
CHEMBL492318	18
CHEMBL503318	27
CHEMBL502015	4
CHEMBL504416	4
CHEMBL499067	4
CHEMBL499344	4
CHEMBL500561	16
CHEMBL514351	34
CHEMBL1204340	17
CHEMBL514033	18
CHEMBL519147	4
CHEMBL515427	18
CHEMBL523122	5
CHEMBL520803	4
CHEMBL521978	18
CHEMBL522848	18
CHEMBL1253520	6
CHEMBL1253528	6
CHEMBL1253529	6
CHEMBL1253524	33
CHEMBL1253525	33
CHEMBL1253526	33
CHEMBL1253527	6
CHEMBL535392	3
CHEMBL1253530	6
CHEMBL1253523	6
CHEMBL551845	0
CHEMBL552549	3
CHEMBL558095	30
CHEMBL560820	21
CHEMBL556743	30
CHEMBL1210112	6
CHEMBL551642	0
CHEMBL561503	30
CHEMBL563582	21
CHEMBL562500	21
CHEMBL569880	5
CHEMBL572878	0
CHEMBL571040	5
CHEMBL593154	15
CHEMBL590324	6
CHEMBL590703	6
CHEMBL590650	6
CHEMBL1254522	4
CHEMBL594320	15
CHEMBL594810	15
CHEMBL600449	6
CHEMBL600451	6
CHEMBL600452	6
CHEMBL600453	6
CHEMBL600454	6
CHEMBL601719	0
CHEMBL602532	6
CHEMBL603849	15
CHEMBL598982	37
CHEMBL600656	6
CHEMBL606362	15
CHEMBL605349	37
CHEMBL607994	0
CHEMBL1085716	6
CHEMBL1087349	2
CHEMBL1086596	16
CHEMBL1085712	6
CHEMBL1080280	6
CHEMBL1085718	6
CHEMBL1087218	2
CHEMBL1087144	16
CHEMBL1089822	6
CHEMBL1090335	6
CHEMBL1088005	16
CHEMBL1094808	4
CHEMBL1094423	4
CHEMBL1215604	14
CHEMBL1090336	6
CHEMBL1094783	4
CHEMBL1088007	16
CHEMBL1090330	6
CHEMBL1094475	4
CHEMBL1090331	6
CHEMBL1090332	6
CHEMBL1090341	6
CHEMBL1090333	6
CHEMBL1095466	4
CHEMBL1095463	4
CHEMBL1096415	4
CHEMBL1096737	4
CHEMBL1093099	22
CHEMBL1095130	4
CHEMBL1090338	6
CHEMBL1087201	7
CHEMBL1087034	16
CHEMBL1093100	22
CHEMBL1215605	14
CHEMBL1090337	6
CHEMBL1090339	6
CHEMBL1085714	6
CHEMBL1097368	4
CHEMBL1096972	4
CHEMBL180022	0
CHEMBL1215607	14
CHEMBL1089817	6
CHEMBL1215388	14
CHEMBL1215462	13
CHEMBL1215674	32
CHEMBL1215603	14
CHEMBL1210108	6
CHEMBL1215672	32
CHEMBL1215387	14
CHEMBL1215390	14
CHEMBL1210110	6
CHEMBL1215606	14
CHEMBL1215537	14
CHEMBL590722	6
CHEMBL589344	6
CHEMBL43	0
CHEMBL109480	28
CHEMBL229513	3
CHEMBL228569	3
CHEMBL123	0
CHEMBL509032	0
CHEMBL491341	0
CHEMBL1090340	6
CHEMBL1095464	4
CHEMBL1095131	4
CHEMBL1095761	4
CHEMBL392846	7
CHEMBL1210109	6
CHEMBL1094408	0
CHEMBL1271592	6
CHEMBL1269535	6
CHEMBL1269527	6
CHEMBL1271483	6
CHEMBL1271536	6
CHEMBL1271075	0
CHEMBL1269537	6
CHEMBL1269536	6
CHEMBL1269524	6
CHEMBL1269521	6
CHEMBL1269516	6
CHEMBL278315	28
CHEMBL1630116	26
CHEMBL1630113	5
CHEMBL1630114	5
CHEMBL1630115	5
CHEMBL1630376	8
CHEMBL1630377	8
CHEMBL1630378	8
CHEMBL1630374	8
CHEMBL1630373	8
CHEMBL1630107	5
CHEMBL1630112	26
CHEMBL1630118	26
CHEMBL1630108	5
CHEMBL1630109	5
CHEMBL1630110	5
CHEMBL1671998	9
CHEMBL1669062	24
CHEMBL1671913	9
CHEMBL1669056	24
CHEMBL1668229	35
CHEMBL1668233	35
CHEMBL1681932	0
CHEMBL1669064	24
CHEMBL1688350	2
CHEMBL1688351	2
CHEMBL1688352	2
CHEMBL1630372	8
CHEMBL1738742	0
CHEMBL242541	26
CHEMBL279329	26
CHEMBL373649	0
CHEMBL394574	26
CHEMBL407313	10
CHEMBL476288	37
CHEMBL476885	20
CHEMBL483312	4
CHEMBL493234	11
CHEMBL504557	11
CHEMBL502829	11
CHEMBL498246	20
CHEMBL502083	37
CHEMBL497706	20
CHEMBL514014	4
CHEMBL527011	20
CHEMBL523429	20
CHEMBL523430	20
CHEMBL539934	11
CHEMBL550650	3
CHEMBL549521	0
CHEMBL550852	3
CHEMBL550914	25
CHEMBL560118	25
CHEMBL560746	0
CHEMBL569871	5
CHEMBL565239	5
CHEMBL567181	5
CHEMBL567401	5
CHEMBL568486	5
CHEMBL568956	5
CHEMBL571945	5
CHEMBL571718	5
CHEMBL571927	5
CHEMBL572470	12
CHEMBL570361	5
CHEMBL573826	12
CHEMBL574540	12
CHEMBL575191	12
CHEMBL575192	12
CHEMBL573357	12
CHEMBL572160	5
CHEMBL571286	5
CHEMBL570800	5
CHEMBL575841	12
CHEMBL577355	12
CHEMBL575843	12
CHEMBL575846	12
CHEMBL572403	12
CHEMBL573642	12
CHEMBL576956	12
CHEMBL576174	12
CHEMBL574939	12
CHEMBL574064	12
CHEMBL575622	12
CHEMBL575623	12
CHEMBL578218	12
CHEMBL579058	12
CHEMBL585373	5
CHEMBL592648	3
CHEMBL592216	3
CHEMBL591038	0
CHEMBL602089	3
CHEMBL602090	3
CHEMBL602091	3
CHEMBL602692	3
CHEMBL602893	3
CHEMBL602286	3
CHEMBL601674	3
CHEMBL605995	3
CHEMBL602493	3
CHEMBL1095736	23
CHEMBL1095762	4
CHEMBL1097743	4
CHEMBL1096416	4
CHEMBL1095733	23
CHEMBL1161972	0
CHEMBL1215463	13
CHEMBL1215389	14
CHEMBL1215465	14
CHEMBL1212967	14
CHEMBL1215608	32
CHEMBL499730	11
CHEMBL507454	11
CHEMBL606971	0
CHEMBL524885	11
CHEMBL592157	3
CHEMBL561254	3
CHEMBL570118	5
CHEMBL568266	5
CHEMBL1669061	24
CHEMBL1688345	2
