# Supplementary material for: Predicting the protein targets for athletic performance-enhancing substances
Source: J Cheminform. 2013 Jun 25;5:31. doi: 10.1186/1758-2946-5-31 (PMC3701582; doi:10.1186/1758-2946-5-31)
Supplement: Additional file 3 — Filtered and refined families. For each of the filtered families, we list all the compounds in the filtered family and the refined families that they are members of. [file 1758-2946-5-31-S3.zip › Clustering/CHEMBL1075391.clu]

CHEMBL64925	0
CHEMBL413	0
CHEMBL48	0
CHEMBL535	0
CHEMBL572878	0
CHEMBL302449	0
CHEMBL1336	0
CHEMBL180022	0
CHEMBL509032	0
CHEMBL278315	0
