# Supplementary material for: Predicting the protein targets for athletic performance-enhancing substances
Source: J Cheminform. 2013 Jun 25;5:31. doi: 10.1186/1758-2946-5-31 (PMC3701582; doi:10.1186/1758-2946-5-31)
Supplement: Additional file 3 — Filtered and refined families. For each of the filtered families, we list all the compounds in the filtered family and the refined families that they are members of. [file 1758-2946-5-31-S3.zip › Clustering/CHEMBL1075404.clu]

CHEMBL1165737	1
CHEMBL1163259	1
CHEMBL1163256	1
CHEMBL1163257	1
CHEMBL1163258	1
CHEMBL553	0
CHEMBL53463	2
CHEMBL64925	0
CHEMBL179	2
CHEMBL413	3
CHEMBL48	0
CHEMBL535	0
CHEMBL538182	1
CHEMBL541177	1
CHEMBL541178	1
CHEMBL552751	1
CHEMBL552149	1
CHEMBL554318	1
CHEMBL554319	1
CHEMBL572878	0
CHEMBL601719	0
CHEMBL217092	0
CHEMBL302449	0
CHEMBL1165000	1
CHEMBL1336	0
CHEMBL180022	0
CHEMBL1163960	1
CHEMBL1164093	1
CHEMBL1165733	1
CHEMBL1164309	1
CHEMBL1164311	1
CHEMBL1165664	1
CHEMBL509032	0
CHEMBL278315	0
CHEMBL1631451	3
CHEMBL1631447	3
CHEMBL598951	0
CHEMBL598750	0
CHEMBL1165138	1
CHEMBL1164411	1
