# Supplementary material for: Predicting the protein targets for athletic performance-enhancing substances
Source: J Cheminform. 2013 Jun 25;5:31. doi: 10.1186/1758-2946-5-31 (PMC3701582; doi:10.1186/1758-2946-5-31)
Supplement: Additional file 3 — Filtered and refined families. For each of the filtered families, we list all the compounds in the filtered family and the refined families that they are members of. [file 1758-2946-5-31-S3.zip › Clustering/CHEMBL1075452.clu]

CHEMBL12948	0
CHEMBL553	0
CHEMBL46516	1
CHEMBL47050	2
CHEMBL64925	0
CHEMBL116569	0
CHEMBL117813	0
CHEMBL222759	0
CHEMBL223496	0
CHEMBL240870	1
CHEMBL240333	13
CHEMBL252901	0
CHEMBL256202	0
CHEMBL625	0
CHEMBL312032	0
CHEMBL48	0
CHEMBL535	0
CHEMBL449336	0
CHEMBL450786	0
CHEMBL467423	17
CHEMBL473106	0
CHEMBL473162	8
CHEMBL1253586	0
CHEMBL527677	0
CHEMBL528734	0
CHEMBL560553	0
CHEMBL567967	0
CHEMBL572878	0
CHEMBL580324	0
CHEMBL600968	0
CHEMBL601719	0
CHEMBL1092508	0
CHEMBL1088589	0
CHEMBL302449	0
CHEMBL1336	0
CHEMBL180022	0
CHEMBL1200374	0
CHEMBL1642	0
CHEMBL509032	0
CHEMBL1359044	108
CHEMBL1358947	0
CHEMBL1329152	95
CHEMBL1335631	0
CHEMBL1337580	0
CHEMBL1337770	0
CHEMBL1334049	0
CHEMBL1335318	0
CHEMBL1335336	43
CHEMBL1334545	0
CHEMBL1336269	0
CHEMBL1299603	0
CHEMBL1337171	25
CHEMBL1335434	0
CHEMBL1334289	3
CHEMBL1337152	0
CHEMBL1337312	111
CHEMBL1337145	0
CHEMBL1335197	65
CHEMBL1334592	0
CHEMBL1335236	0
CHEMBL1301373	0
CHEMBL1299663	0
CHEMBL1304209	0
CHEMBL1301526	113
CHEMBL1302851	0
CHEMBL1302741	0
CHEMBL1300939	0
CHEMBL1299462	0
CHEMBL1303339	0
CHEMBL1300552	32
CHEMBL1300675	0
CHEMBL1303140	0
CHEMBL1303143	0
CHEMBL1303994	49
CHEMBL1304741	0
CHEMBL1304553	26
CHEMBL1303471	24
CHEMBL1299467	0
CHEMBL1355755	0
CHEMBL1302081	15
CHEMBL1300995	0
CHEMBL1304331	0
CHEMBL1301516	0
CHEMBL1353660	0
CHEMBL1352590	0
CHEMBL1357052	0
CHEMBL1352992	0
CHEMBL1358035	0
CHEMBL1356306	0
CHEMBL1353083	0
CHEMBL1357281	0
CHEMBL1324123	59
CHEMBL1324332	0
CHEMBL1308583	16
CHEMBL1308898	31
CHEMBL1324465	0
CHEMBL1306342	0
CHEMBL1308593	0
CHEMBL1306090	0
CHEMBL1305288	115
CHEMBL1323962	0
CHEMBL1325136	0
CHEMBL1306554	72
CHEMBL1308021	100
CHEMBL1307120	0
CHEMBL1309143	0
CHEMBL1307237	0
CHEMBL1308374	0
CHEMBL1310031	0
CHEMBL1308206	82
CHEMBL1309896	83
CHEMBL1307447	0
CHEMBL1309788	0
CHEMBL1309268	23
CHEMBL1309378	0
CHEMBL1365808	88
CHEMBL1305698	0
CHEMBL1308677	0
CHEMBL1310007	0
CHEMBL1309580	0
CHEMBL1308668	0
CHEMBL1308406	66
CHEMBL1308658	0
CHEMBL1306731	0
CHEMBL1305924	48
CHEMBL1310351	4
CHEMBL1308386	112
CHEMBL1305388	0
CHEMBL1366112	0
CHEMBL1370754	0
CHEMBL1365216	0
CHEMBL1371175	19
CHEMBL1364331	0
CHEMBL1370259	96
CHEMBL1364392	0
CHEMBL1364646	102
CHEMBL1371038	0
CHEMBL1371059	0
CHEMBL1366783	0
CHEMBL1370907	57
CHEMBL1365751	22
CHEMBL1368552	0
CHEMBL1365203	0
CHEMBL1366133	96
CHEMBL1370978	0
CHEMBL1367400	0
CHEMBL1367860	0
CHEMBL1344382	0
CHEMBL1344260	0
CHEMBL1347487	0
CHEMBL1369590	0
CHEMBL1366431	0
CHEMBL1366559	0
CHEMBL1372066	0
CHEMBL1369984	0
CHEMBL1371851	85
CHEMBL1366816	0
CHEMBL1368165	0
CHEMBL1364203	0
CHEMBL1372085	0
CHEMBL1343030	0
CHEMBL1344387	79
CHEMBL1364610	30
CHEMBL1349964	0
CHEMBL1348357	47
CHEMBL1343099	0
CHEMBL1347002	0
CHEMBL1346887	0
CHEMBL1349916	0
CHEMBL1345839	0
CHEMBL1342667	0
CHEMBL1348831	0
CHEMBL1346191	0
CHEMBL1347160	0
CHEMBL1350043	0
CHEMBL1347104	0
CHEMBL1347288	17
CHEMBL1343527	74
CHEMBL1347296	0
CHEMBL1342952	0
CHEMBL1350278	22
CHEMBL1345845	0
CHEMBL1313565	0
CHEMBL1347564	0
CHEMBL1317605	97
CHEMBL1343061	0
CHEMBL1347694	0
CHEMBL1350313	0
CHEMBL1311739	0
CHEMBL1350429	0
CHEMBL1343279	0
CHEMBL1343457	22
CHEMBL1343460	0
CHEMBL1346228	0
CHEMBL1343552	0
CHEMBL1342723	0
CHEMBL1347452	45
CHEMBL1345705	0
CHEMBL1345442	0
CHEMBL1312392	0
CHEMBL1346165	80
CHEMBL1350621	0
CHEMBL1310825	0
CHEMBL1312335	0
CHEMBL1311629	0
CHEMBL1352372	0
CHEMBL1313750	0
CHEMBL1317931	0
CHEMBL1315795	0
CHEMBL1351643	46
CHEMBL1352417	0
CHEMBL1311838	50
CHEMBL1312428	0
CHEMBL1351722	0
CHEMBL1351765	24
CHEMBL1326529	0
CHEMBL1327719	0
CHEMBL1327154	0
CHEMBL1331466	63
CHEMBL1325503	10
CHEMBL1326068	52
CHEMBL1332868	0
CHEMBL1326031	0
CHEMBL1327977	0
CHEMBL1325516	98
CHEMBL1326174	0
CHEMBL1330446	0
CHEMBL1329596	51
CHEMBL1327494	0
CHEMBL1328025	0
CHEMBL1331513	0
CHEMBL1325593	0
CHEMBL1326724	0
CHEMBL1328527	0
CHEMBL1332476	0
CHEMBL1330543	0
CHEMBL1325798	0
CHEMBL1352339	0
CHEMBL1327124	0
CHEMBL1328281	0
CHEMBL1327254	0
CHEMBL1321472	0
CHEMBL1320382	0
CHEMBL1321322	0
CHEMBL1322536	0
CHEMBL1322727	0
CHEMBL1321104	75
CHEMBL1323007	0
CHEMBL1319024	0
CHEMBL1318940	0
CHEMBL1320798	68
CHEMBL1327643	0
CHEMBL1321786	0
CHEMBL1320648	0
CHEMBL1321587	0
CHEMBL1322183	0
CHEMBL1321519	0
CHEMBL1340291	0
CHEMBL1341119	109
CHEMBL1340374	37
CHEMBL1342148	40
CHEMBL1323045	0
CHEMBL1341924	81
CHEMBL1340642	0
CHEMBL1339672	0
CHEMBL1341336	0
CHEMBL1339852	0
CHEMBL1339310	0
CHEMBL1363291	0
CHEMBL1361268	63
CHEMBL1360493	0
CHEMBL1362125	0
CHEMBL1361242	0
CHEMBL1362521	0
CHEMBL1361637	106
CHEMBL1359565	0
CHEMBL1363543	0
CHEMBL1363615	0
CHEMBL1359492	0
CHEMBL1359952	0
CHEMBL1359482	0
CHEMBL1360965	0
CHEMBL1373061	117
CHEMBL1376513	0
CHEMBL1378124	0
CHEMBL1380103	107
CHEMBL1378580	0
CHEMBL1379768	0
CHEMBL1374173	0
CHEMBL1377341	0
CHEMBL1378700	0
CHEMBL1376118	10
CHEMBL1377552	0
CHEMBL1375371	0
CHEMBL1380651	0
CHEMBL1376768	0
CHEMBL1380182	0
CHEMBL1374228	0
CHEMBL1373917	0
CHEMBL1375414	0
CHEMBL1375907	0
CHEMBL1375390	0
CHEMBL1376590	32
CHEMBL1378221	0
CHEMBL1374534	0
CHEMBL1377335	0
CHEMBL1383996	0
CHEMBL1387465	102
CHEMBL1386310	0
CHEMBL1387034	0
CHEMBL1387916	0
CHEMBL1383533	92
CHEMBL1381979	28
CHEMBL1375823	0
CHEMBL1387546	21
CHEMBL1382656	0
CHEMBL1382658	11
CHEMBL1387115	0
CHEMBL1385449	53
CHEMBL1381195	0
CHEMBL1383088	0
CHEMBL1380397	0
CHEMBL1384906	12
CHEMBL1387969	0
CHEMBL1387020	82
CHEMBL1388701	0
CHEMBL1383057	0
CHEMBL1383152	0
CHEMBL1382069	0
CHEMBL1387150	0
CHEMBL1383194	0
CHEMBL1384739	15
CHEMBL1389025	0
CHEMBL1384623	0
CHEMBL1381292	0
CHEMBL1385946	0
CHEMBL1385987	0
CHEMBL1385904	48
CHEMBL1393076	0
CHEMBL1393649	0
CHEMBL1392667	0
CHEMBL1391486	0
CHEMBL1388798	0
CHEMBL1393965	34
CHEMBL1391219	0
CHEMBL1389557	0
CHEMBL1381275	0
CHEMBL1381409	0
CHEMBL1392461	0
CHEMBL1389832	0
CHEMBL1391797	0
CHEMBL1389445	0
CHEMBL1396872	93
CHEMBL1391325	13
CHEMBL1390595	74
CHEMBL1390359	0
CHEMBL1389228	0
CHEMBL1389262	0
CHEMBL1393143	0
CHEMBL1389755	0
CHEMBL1386822	0
CHEMBL1392187	0
CHEMBL1393395	76
CHEMBL1399903	0
CHEMBL1402818	0
CHEMBL1400312	0
CHEMBL1405593	0
CHEMBL1403095	0
CHEMBL1405274	0
CHEMBL1402159	0
CHEMBL1402437	0
CHEMBL1403377	0
CHEMBL1401361	0
CHEMBL1401683	0
CHEMBL1403215	0
CHEMBL1402878	0
CHEMBL1405368	116
CHEMBL1402346	6
CHEMBL1397547	0
CHEMBL1398613	0
CHEMBL1398665	0
CHEMBL1399126	0
CHEMBL1390335	0
CHEMBL1401292	0
CHEMBL1390469	0
CHEMBL1390606	0
CHEMBL1390736	114
CHEMBL1401407	0
CHEMBL1404286	0
CHEMBL1400744	0
CHEMBL1402596	0
CHEMBL1403313	0
CHEMBL1399096	0
CHEMBL1401553	0
CHEMBL1409043	0
CHEMBL1413789	6
CHEMBL1409246	0
CHEMBL1411596	0
CHEMBL1412908	0
CHEMBL1413214	0
CHEMBL1399208	67
CHEMBL1401589	0
CHEMBL1409599	0
CHEMBL1406155	0
CHEMBL1408191	0
CHEMBL1410151	49
CHEMBL1408969	73
CHEMBL1408330	110
CHEMBL1409419	0
CHEMBL1407407	0
CHEMBL1405942	7
CHEMBL1412848	29
CHEMBL1402372	0
CHEMBL1410766	0
CHEMBL1407379	39
CHEMBL1416745	9
CHEMBL1410469	0
CHEMBL1416732	5
CHEMBL1419183	70
CHEMBL1421415	0
CHEMBL1411003	0
CHEMBL1417043	0
CHEMBL1419764	0
CHEMBL1422337	75
CHEMBL1417174	0
CHEMBL1422468	0
CHEMBL1420871	50
CHEMBL1422147	35
CHEMBL1422155	0
CHEMBL1418134	0
CHEMBL1422053	0
CHEMBL1422056	0
CHEMBL1416166	0
CHEMBL1420382	78
CHEMBL1415834	109
CHEMBL1419590	65
CHEMBL1419848	0
CHEMBL1418909	11
CHEMBL1431361	37
CHEMBL1424373	0
CHEMBL1425046	87
CHEMBL1431253	0
CHEMBL1424478	0
CHEMBL1424732	0
CHEMBL1426951	106
CHEMBL1427522	0
CHEMBL1428468	0
CHEMBL1418545	0
CHEMBL1418678	37
CHEMBL1427219	0
CHEMBL1428992	0
CHEMBL1422230	0
CHEMBL1427626	56
CHEMBL1428897	0
CHEMBL1423459	0
CHEMBL1430652	0
CHEMBL1415012	0
CHEMBL1429268	12
CHEMBL1427687	0
CHEMBL1424179	0
CHEMBL1422573	0
CHEMBL1415140	18
CHEMBL1423521	0
CHEMBL1430573	0
CHEMBL1423670	0
CHEMBL1426868	0
CHEMBL1428180	0
CHEMBL1431210	57
CHEMBL1417740	0
CHEMBL1429292	0
CHEMBL1424980	77
CHEMBL1428753	0
CHEMBL1423344	5
CHEMBL1423951	0
CHEMBL1428107	0
CHEMBL1426292	0
CHEMBL1424562	0
CHEMBL1428766	0
CHEMBL1432488	0
CHEMBL1423926	0
CHEMBL1435486	0
CHEMBL1438752	58
CHEMBL1432007	0
CHEMBL1432814	0
CHEMBL1432011	55
CHEMBL1438073	69
CHEMBL1449685	107
CHEMBL1454860	69
CHEMBL1450777	0
CHEMBL1449655	0
CHEMBL1453471	0
CHEMBL1451684	97
CHEMBL1452106	0
CHEMBL1450360	0
CHEMBL1450952	54
CHEMBL1439137	0
CHEMBL1448363	0
CHEMBL1450011	0
CHEMBL1454540	0
CHEMBL1439155	0
CHEMBL1452771	103
CHEMBL1450953	72
CHEMBL1453224	3
CHEMBL1453235	0
CHEMBL1454113	71
CHEMBL1448583	0
CHEMBL1449473	0
CHEMBL1450961	0
CHEMBL1452993	0
CHEMBL1453005	0
CHEMBL1451064	0
CHEMBL1451192	6
CHEMBL1455144	15
CHEMBL1450173	0
CHEMBL1469600	0
CHEMBL1471693	30
CHEMBL1471358	0
CHEMBL1448415	0
CHEMBL1469478	0
CHEMBL1470970	0
CHEMBL1468965	0
CHEMBL1466147	51
CHEMBL1470281	33
CHEMBL1468120	0
CHEMBL1468819	0
CHEMBL1468717	0
CHEMBL1468383	0
CHEMBL1468508	0
CHEMBL1472807	0
CHEMBL1449093	0
CHEMBL1469904	13
CHEMBL1467543	0
CHEMBL1466824	0
CHEMBL1465386	0
CHEMBL1449896	26
CHEMBL1467146	0
CHEMBL1467909	0
CHEMBL1472038	0
CHEMBL1456045	0
CHEMBL1470875	21
CHEMBL1469403	41
CHEMBL1470349	0
CHEMBL1463344	0
CHEMBL1462179	0
CHEMBL1460850	0
CHEMBL1463169	0
CHEMBL1458011	0
CHEMBL1462769	0
CHEMBL1456985	0
CHEMBL1463521	0
CHEMBL1464721	0
CHEMBL1459112	0
CHEMBL1462073	6
CHEMBL1463792	0
CHEMBL1458318	0
CHEMBL1467169	0
CHEMBL1460469	0
CHEMBL1462522	0
CHEMBL1458725	0
CHEMBL1465534	0
CHEMBL1462536	0
CHEMBL1467700	4
CHEMBL1461102	0
CHEMBL1463455	98
CHEMBL1460534	0
CHEMBL1463032	0
CHEMBL1459418	0
CHEMBL1461600	0
CHEMBL1463023	0
CHEMBL1461433	0
CHEMBL1462378	94
CHEMBL1458344	0
CHEMBL1463674	0
CHEMBL1457835	0
CHEMBL1439775	103
CHEMBL1464329	62
CHEMBL1464737	0
CHEMBL1439902	0
CHEMBL1444483	0
CHEMBL1461878	0
CHEMBL1440263	0
CHEMBL1444341	0
CHEMBL1462008	0
CHEMBL1445762	0
CHEMBL1444265	0
CHEMBL1446574	36
CHEMBL1446575	76
CHEMBL1447669	7
CHEMBL1441326	23
CHEMBL1441328	0
CHEMBL1462286	5
CHEMBL1439895	0
CHEMBL1445723	0
CHEMBL1443086	0
CHEMBL1462549	0
CHEMBL1441858	0
CHEMBL1440086	38
CHEMBL1440737	0
CHEMBL1443492	66
CHEMBL1446080	108
CHEMBL1445085	0
CHEMBL1447078	0
CHEMBL1464300	0
CHEMBL1445389	0
CHEMBL1447203	99
CHEMBL1440345	0
CHEMBL1440476	0
CHEMBL1444816	0
CHEMBL1443457	0
CHEMBL1443669	0
CHEMBL1461081	0
CHEMBL1441613	0
CHEMBL1446641	0
CHEMBL1440699	0
CHEMBL1443331	0
CHEMBL1446334	0
CHEMBL1443936	0
CHEMBL1459195	0
CHEMBL1483099	52
CHEMBL1485878	19
CHEMBL1488263	99
CHEMBL1487137	109
CHEMBL1481805	0
CHEMBL1485099	0
CHEMBL1482614	0
CHEMBL1488300	0
CHEMBL1485736	0
CHEMBL1487591	0
CHEMBL1485555	0
CHEMBL1486654	0
CHEMBL1484963	0
CHEMBL1484314	0
CHEMBL1489197	0
CHEMBL1483680	0
CHEMBL1488450	9
CHEMBL1488590	46
CHEMBL1488108	0
CHEMBL1441808	20
CHEMBL1487173	0
CHEMBL1482199	0
CHEMBL1489931	86
CHEMBL1447118	0
CHEMBL1489265	0
CHEMBL1481836	0
CHEMBL1484631	0
CHEMBL1488893	0
CHEMBL1485166	0
CHEMBL1486497	0
CHEMBL1488090	0
CHEMBL1483951	104
CHEMBL1486570	62
CHEMBL1482571	0
CHEMBL1488930	0
CHEMBL1503325	0
CHEMBL1501848	0
CHEMBL1485806	0
CHEMBL1499934	0
CHEMBL1506702	0
CHEMBL1485939	110
CHEMBL1501969	0
CHEMBL1499687	0
CHEMBL1501596	0
CHEMBL1498632	92
CHEMBL1504873	0
CHEMBL1499681	0
CHEMBL1503355	53
CHEMBL1499023	0
CHEMBL1501051	19
CHEMBL1504256	104
CHEMBL1498996	0
CHEMBL1506183	0
CHEMBL1500944	0
CHEMBL1489593	5
CHEMBL1502638	0
CHEMBL1506367	0
CHEMBL1502542	67
CHEMBL1485052	54
CHEMBL1505310	0
CHEMBL1499860	0
CHEMBL1503386	111
CHEMBL1504813	0
CHEMBL1505967	0
CHEMBL1505173	0
CHEMBL1501741	0
CHEMBL1503105	0
CHEMBL1499321	84
CHEMBL1498971	0
CHEMBL1489440	0
CHEMBL1501303	0
CHEMBL1506291	0
CHEMBL1500007	0
CHEMBL1502201	0
CHEMBL1496902	64
CHEMBL1491767	0
CHEMBL1494473	0
CHEMBL1492621	0
CHEMBL1492985	0
CHEMBL1502465	0
CHEMBL1491083	0
CHEMBL1494477	0
CHEMBL1491779	0
CHEMBL1492469	0
CHEMBL1493135	0
CHEMBL1500710	0
CHEMBL1506611	14
CHEMBL1496209	0
CHEMBL1498536	0
CHEMBL1501121	0
CHEMBL1493792	0
CHEMBL1497673	0
CHEMBL1493921	0
CHEMBL1490976	0
CHEMBL1495908	0
CHEMBL1491707	0
CHEMBL1497725	0
CHEMBL1493546	0
CHEMBL1490334	43
CHEMBL1493059	0
CHEMBL1490718	0
CHEMBL1499905	0
CHEMBL1477760	0
CHEMBL1479454	0
CHEMBL1478382	0
CHEMBL1477844	0
CHEMBL1479324	0
CHEMBL1479498	0
CHEMBL1480309	0
CHEMBL1495064	0
CHEMBL1491042	0
CHEMBL1493226	0
CHEMBL1491031	0
CHEMBL1480104	0
CHEMBL1491320	0
CHEMBL1478376	0
CHEMBL1498208	0
CHEMBL1477280	101
CHEMBL1478726	0
CHEMBL1473575	65
CHEMBL1480762	0
CHEMBL1476311	0
CHEMBL1492000	0
CHEMBL1477375	20
CHEMBL1479818	0
CHEMBL1479595	0
CHEMBL1519102	0
CHEMBL1517544	7
CHEMBL1520035	0
CHEMBL1520975	0
CHEMBL1516764	0
CHEMBL1517690	0
CHEMBL1519624	0
CHEMBL1518080	0
CHEMBL1519881	22
CHEMBL1520703	41
CHEMBL1477949	0
CHEMBL1522037	93
CHEMBL1522675	0
CHEMBL1520273	0
CHEMBL1519245	0
CHEMBL1518811	0
CHEMBL1517447	0
CHEMBL1521935	0
CHEMBL1516666	0
CHEMBL1518652	0
CHEMBL1519639	83
CHEMBL1518032	0
CHEMBL1520731	0
CHEMBL1478880	0
CHEMBL1518669	0
CHEMBL1520096	0
CHEMBL1515973	0
CHEMBL1539263	0
CHEMBL1538831	0
CHEMBL1537451	0
CHEMBL1536621	0
CHEMBL1523424	0
CHEMBL1534523	0
CHEMBL1520533	0
CHEMBL1520661	0
CHEMBL1539171	0
CHEMBL1536255	0
CHEMBL1535680	0
CHEMBL1534933	0
CHEMBL1535064	0
CHEMBL1538034	0
CHEMBL1523093	94
CHEMBL1536020	0
CHEMBL1517251	0
CHEMBL1532352	0
CHEMBL1537767	0
CHEMBL1534724	17
CHEMBL1535460	0
CHEMBL1517515	112
CHEMBL1535700	0
CHEMBL1540037	0
CHEMBL1537753	0
CHEMBL1536258	84
CHEMBL1529862	0
CHEMBL1528931	0
CHEMBL1532364	38
CHEMBL1532369	16
CHEMBL1534478	0
CHEMBL1529331	0
CHEMBL1525026	0
CHEMBL1527192	72
CHEMBL1526067	0
CHEMBL1531764	113
CHEMBL1531774	0
CHEMBL1530088	0
CHEMBL1525437	95
CHEMBL1526136	119
CHEMBL1539974	0
CHEMBL1528920	0
CHEMBL1527438	0
CHEMBL1526362	0
CHEMBL1531035	0
CHEMBL1525073	91
CHEMBL1523967	0
CHEMBL1527045	0
CHEMBL1528010	85
CHEMBL1540417	86
CHEMBL1528899	0
CHEMBL1526338	0
CHEMBL1530113	0
CHEMBL1525227	114
CHEMBL1530303	0
CHEMBL1530182	0
CHEMBL1530943	0
CHEMBL1523917	77
CHEMBL1533679	55
CHEMBL1540638	0
CHEMBL1524916	0
CHEMBL1529438	0
CHEMBL1525755	0
CHEMBL1531080	0
CHEMBL1526676	0
CHEMBL1534071	10
CHEMBL1527546	0
CHEMBL1525529	0
CHEMBL1530579	0
CHEMBL1532029	0
CHEMBL1513595	0
CHEMBL1508071	0
CHEMBL1507421	78
CHEMBL1529148	6
CHEMBL1526992	0
CHEMBL1526996	0
CHEMBL1510647	0
CHEMBL1511741	0
CHEMBL1511747	0
CHEMBL1508470	0
CHEMBL1511456	0
CHEMBL1507676	0
CHEMBL1508749	0
CHEMBL1510805	0
CHEMBL1511378	0
CHEMBL1531960	0
CHEMBL1507946	0
CHEMBL1509216	0
CHEMBL1530830	70
CHEMBL1509230	5
CHEMBL1511487	0
CHEMBL1513230	0
CHEMBL1531389	44
CHEMBL1531932	0
CHEMBL1509679	0
CHEMBL1509816	0
CHEMBL1555260	0
CHEMBL1556013	0
CHEMBL1557320	0
CHEMBL1553750	0
CHEMBL1559477	0
CHEMBL1508190	0
CHEMBL1559251	31
CHEMBL1557898	9
CHEMBL1560147	0
CHEMBL1554847	0
CHEMBL1555575	0
CHEMBL1556354	0
CHEMBL1560769	115
CHEMBL1511429	0
CHEMBL1556906	0
CHEMBL1555544	0
CHEMBL1557161	0
CHEMBL1558301	0
CHEMBL1559717	0
CHEMBL1559721	0
CHEMBL1550083	116
CHEMBL1547757	0
CHEMBL1549398	87
CHEMBL1548850	0
CHEMBL1560476	0
CHEMBL1545467	17
CHEMBL1561135	24
CHEMBL1549665	13
CHEMBL1548613	88
CHEMBL1545363	0
CHEMBL1557281	100
CHEMBL1558669	0
CHEMBL1549029	13
CHEMBL1549607	0
CHEMBL1553476	0
CHEMBL1545433	0
CHEMBL1547787	0
CHEMBL1548929	0
CHEMBL1547349	27
CHEMBL1550249	0
CHEMBL1545721	0
CHEMBL1552473	0
CHEMBL1550657	0
CHEMBL1558072	0
CHEMBL1550457	23
CHEMBL1546043	0
CHEMBL1574394	0
CHEMBL1550039	0
CHEMBL1567874	0
CHEMBL1572929	26
CHEMBL1571801	0
CHEMBL1572722	0
CHEMBL1570217	0
CHEMBL1566972	0
CHEMBL1568702	0
CHEMBL1567107	18
CHEMBL1568555	8
CHEMBL1572244	0
CHEMBL1570344	0
CHEMBL1566026	0
CHEMBL1574154	56
CHEMBL1573190	0
CHEMBL1550861	57
CHEMBL1569976	0
CHEMBL1571645	19
CHEMBL1573487	0
CHEMBL1566141	0
CHEMBL1569541	0
CHEMBL1569442	0
CHEMBL1545149	0
CHEMBL1572612	0
CHEMBL1570658	11
CHEMBL1568905	42
CHEMBL1566881	0
CHEMBL1570236	33
CHEMBL1549899	0
CHEMBL1573986	0
CHEMBL1541632	0
CHEMBL1543615	0
CHEMBL1542043	0
CHEMBL1569728	0
CHEMBL1571884	0
CHEMBL1574074	44
CHEMBL1562944	25
CHEMBL1561900	0
CHEMBL1542533	0
CHEMBL1565794	36
CHEMBL1544192	0
CHEMBL1561777	0
CHEMBL1562955	0
CHEMBL1565737	0
CHEMBL1564758	0
CHEMBL1541948	0
CHEMBL1544498	0
CHEMBL1565031	0
CHEMBL1568646	0
CHEMBL1561715	42
CHEMBL1542591	0
CHEMBL1568672	0
CHEMBL1564911	0
CHEMBL1544748	0
CHEMBL1566633	79
CHEMBL1570977	0
CHEMBL1565105	0
CHEMBL1541117	0
CHEMBL1541933	0
CHEMBL1573657	34
CHEMBL1564952	0
CHEMBL1571239	58
CHEMBL1564261	0
CHEMBL1544075	0
CHEMBL1562098	0
CHEMBL1541143	0
CHEMBL1542918	0
CHEMBL1589689	0
CHEMBL1543194	0
CHEMBL1585531	101
CHEMBL1586235	0
CHEMBL1589669	0
CHEMBL1585789	0
CHEMBL1586474	0
CHEMBL1583114	0
CHEMBL1583892	0
CHEMBL1584711	0
CHEMBL1589285	0
CHEMBL1588123	0
CHEMBL1565061	0
CHEMBL1587925	35
CHEMBL1589455	0
CHEMBL1586872	0
CHEMBL1587408	0
CHEMBL1586145	0
CHEMBL1587263	14
CHEMBL1584476	0
CHEMBL1544530	0
CHEMBL1565500	0
CHEMBL1565501	90
CHEMBL1583898	117
CHEMBL1585599	105
CHEMBL1584746	0
CHEMBL1542766	0
CHEMBL1544695	0
CHEMBL1588880	27
CHEMBL1587454	0
CHEMBL1588037	89
CHEMBL1583989	0
CHEMBL1588307	0
CHEMBL1599602	0
CHEMBL1601967	0
CHEMBL1586171	0
CHEMBL1588575	71
CHEMBL1586319	0
CHEMBL1606344	0
CHEMBL1604106	39
CHEMBL1603448	0
CHEMBL1589770	0
CHEMBL1605162	0
CHEMBL1607544	89
CHEMBL1605898	0
CHEMBL1600446	0
CHEMBL1588752	0
CHEMBL1605642	60
CHEMBL1607261	0
CHEMBL1603708	0
CHEMBL1601364	0
CHEMBL1601249	0
CHEMBL1585607	0
CHEMBL1602154	0
CHEMBL1607650	0
CHEMBL1583314	0
CHEMBL1602119	0
CHEMBL1599636	0
CHEMBL1607208	0
CHEMBL1601639	26
CHEMBL1603170	0
CHEMBL1604258	105
CHEMBL1605089	0
CHEMBL1606863	0
CHEMBL1604264	0
CHEMBL1601751	118
CHEMBL1596703	80
CHEMBL1601903	0
CHEMBL1594327	0
CHEMBL1597587	0
CHEMBL1602826	68
CHEMBL1595926	0
CHEMBL1595573	0
CHEMBL1599460	0
CHEMBL1592550	9
CHEMBL1596117	0
CHEMBL1605528	0
CHEMBL1596590	0
CHEMBL1599076	20
CHEMBL1603505	0
CHEMBL1603512	0
CHEMBL1597921	0
CHEMBL1607974	0
CHEMBL1593988	0
CHEMBL1598463	0
CHEMBL1599411	0
CHEMBL1577922	0
CHEMBL1578372	59
CHEMBL1582862	0
CHEMBL1575925	0
CHEMBL1579841	0
CHEMBL1574589	90
CHEMBL1579176	14
CHEMBL1598190	0
CHEMBL1580378	73
CHEMBL1578622	0
CHEMBL1576462	0
CHEMBL1598916	0
CHEMBL1598791	0
CHEMBL1574562	0
CHEMBL1575402	75
CHEMBL1578674	0
CHEMBL1575008	0
CHEMBL1576324	64
CHEMBL1576454	0
CHEMBL1575543	12
CHEMBL1581089	8
CHEMBL1581881	0
CHEMBL1578490	0
CHEMBL1578141	0
CHEMBL1574671	0
CHEMBL1577786	0
CHEMBL1581385	0
CHEMBL1582073	0
CHEMBL1577329	118
CHEMBL1581738	28
CHEMBL1582035	0
CHEMBL1577017	0
CHEMBL1577289	0
CHEMBL1579339	0
CHEMBL1574741	58
CHEMBL1579898	0
CHEMBL1576496	0
CHEMBL1574660	0
CHEMBL1575033	0
CHEMBL1579395	0
CHEMBL1340446	0
CHEMBL278315	0
CHEMBL1577623	0
CHEMBL1577624	0
CHEMBL1579931	0
CHEMBL1575467	0
CHEMBL1582438	0
CHEMBL1580491	0
CHEMBL1582340	0
CHEMBL1578709	0
CHEMBL1522801	47
CHEMBL1476282	0
CHEMBL1596598	0
CHEMBL1597187	6
CHEMBL1612481	119
CHEMBL1612605	0
CHEMBL1610786	0
CHEMBL1444579	29
CHEMBL1613430	0
CHEMBL1373732	0
CHEMBL1396533	31
CHEMBL1390438	41
CHEMBL1611833	0
CHEMBL1610160	0
CHEMBL1498440	81
CHEMBL1608506	109
CHEMBL1609703	0
CHEMBL1612424	0
CHEMBL1457803	0
CHEMBL1608887	0
CHEMBL1613478	60
CHEMBL1609019	0
CHEMBL1613483	40
CHEMBL1377753	0
CHEMBL1410103	0
CHEMBL1432801	0
CHEMBL1610276	0
CHEMBL1611998	0
CHEMBL1609109	91
CHEMBL1609144	0
CHEMBL240869	1
CHEMBL249931	0
CHEMBL371031	2
CHEMBL1524235	45
CHEMBL1644972	61
CHEMBL1644973	61
CHEMBL1644953	1
CHEMBL1644954	1
CHEMBL1644955	1
CHEMBL1644956	1
CHEMBL1644957	1
CHEMBL1644951	1
CHEMBL1644952	1
CHEMBL1644982	2
CHEMBL1644983	2
CHEMBL1644984	2
CHEMBL1644958	2
CHEMBL1644959	2
CHEMBL1644960	2
CHEMBL1644961	2
CHEMBL1644978	2
CHEMBL1644979	2
CHEMBL1644981	2
CHEMBL1644946	1
CHEMBL1644947	1
CHEMBL1644945	1
CHEMBL1644963	2
CHEMBL1644964	2
CHEMBL1644965	2
CHEMBL1644974	61
CHEMBL1644975	0
CHEMBL1644976	2
CHEMBL1644980	2
