# Supplementary material for: Predicting the protein targets for athletic performance-enhancing substances
Source: J Cheminform. 2013 Jun 25;5:31. doi: 10.1186/1758-2946-5-31 (PMC3701582; doi:10.1186/1758-2946-5-31)
Supplement: Additional file 3 — Filtered and refined families. For each of the filtered families, we list all the compounds in the filtered family and the refined families that they are members of. [file 1758-2946-5-31-S3.zip › Clustering/CHEMBL1075544.clu]

CHEMBL1163247	1
CHEMBL1163214	1
CHEMBL553	0
CHEMBL64925	0
CHEMBL413	0
CHEMBL235191	0
CHEMBL99	2
CHEMBL48	0
CHEMBL535	0
CHEMBL939	0
CHEMBL450786	0
CHEMBL572878	0
CHEMBL1164075	1
CHEMBL1163737	1
CHEMBL302449	0
CHEMBL1163730	1
CHEMBL1163731	1
CHEMBL1336	0
CHEMBL180022	0
CHEMBL1164867	1
CHEMBL1163819	1
CHEMBL1163750	1
CHEMBL1163733	1
CHEMBL1163751	1
CHEMBL1163980	1
CHEMBL1163978	1
CHEMBL1163979	1
CHEMBL1164989	1
CHEMBL1164162	1
CHEMBL1165101	1
CHEMBL1165468	1
CHEMBL509032	0
CHEMBL1164067	1
CHEMBL278315	0
CHEMBL424753	2
CHEMBL449722	3
CHEMBL489715	2
CHEMBL489716	2
CHEMBL491556	2
CHEMBL523609	2
CHEMBL518635	3
