# Supplementary material for: Predicting the protein targets for athletic performance-enhancing substances
Source: J Cheminform. 2013 Jun 25;5:31. doi: 10.1186/1758-2946-5-31 (PMC3701582; doi:10.1186/1758-2946-5-31)
Supplement: Additional file 3 — Filtered and refined families. For each of the filtered families, we list all the compounds in the filtered family and the refined families that they are members of. [file 1758-2946-5-31-S3.zip › Clustering/CHEMBL1075556.clu]

CHEMBL1163275	2
CHEMBL553	0
CHEMBL64925	0
CHEMBL116438	0
CHEMBL237175	1
CHEMBL237176	1
CHEMBL236350	1
CHEMBL236555	1
CHEMBL236765	1
CHEMBL303560	0
CHEMBL48	0
CHEMBL535	0
CHEMBL379229	0
CHEMBL392817	1
CHEMBL392818	1
CHEMBL393477	1
CHEMBL429086	1
CHEMBL450786	0
CHEMBL572878	0
CHEMBL601719	0
CHEMBL217092	0
CHEMBL1163780	2
CHEMBL302449	0
CHEMBL180022	0
CHEMBL1164564	2
CHEMBL1163848	2
CHEMBL1164872	2
CHEMBL1164496	0
CHEMBL1163850	2
CHEMBL1165314	2
CHEMBL1164313	2
CHEMBL1165205	2
CHEMBL1165527	2
CHEMBL1164467	2
CHEMBL509032	0
CHEMBL278315	0
