# Supplementary material for: Predicting the protein targets for athletic performance-enhancing substances
Source: J Cheminform. 2013 Jun 25;5:31. doi: 10.1186/1758-2946-5-31 (PMC3701582; doi:10.1186/1758-2946-5-31)
Supplement: Additional file 3 — Filtered and refined families. For each of the filtered families, we list all the compounds in the filtered family and the refined families that they are members of. [file 1758-2946-5-31-S3.zip › Clustering/CHEMBL1075592.clu]

CHEMBL540242	1
CHEMBL67	0
CHEMBL553	0
CHEMBL64925	0
CHEMBL888	0
CHEMBL48	0
CHEMBL1077096	0
CHEMBL395646	1
CHEMBL500045	1
CHEMBL552748	1
CHEMBL550365	1
CHEMBL572878	0
CHEMBL573148	0
CHEMBL302449	0
CHEMBL180022	0
CHEMBL509032	0
CHEMBL507001	1
CHEMBL552749	1
CHEMBL278315	0
CHEMBL1689199	0
