# Supplementary material for: Predicting the protein targets for athletic performance-enhancing substances
Source: J Cheminform. 2013 Jun 25;5:31. doi: 10.1186/1758-2946-5-31 (PMC3701582; doi:10.1186/1758-2946-5-31)
Supplement: Additional file 3 — Filtered and refined families. For each of the filtered families, we list all the compounds in the filtered family and the refined families that they are members of. [file 1758-2946-5-31-S3.zip › Clustering/CHEMBL1075593.clu]

CHEMBL65	0
CHEMBL64925	0
CHEMBL294323	0
CHEMBL48	0
CHEMBL535	0
CHEMBL441441	0
CHEMBL465475	1
CHEMBL512065	0
CHEMBL517614	0
CHEMBL560638	1
CHEMBL572878	0
CHEMBL601719	0
CHEMBL180022	0
CHEMBL509032	0
CHEMBL507001	0
